# Supplementary material for: Chemosensory sensilla of the Drosophila wing express a candidate ionotropic pheromone receptor
Source: PLoS Biol. 2019 May 21;17(5):e2006619. doi: 10.1371/journal.pbio.2006619 (PMC6528970; doi:10.1371/journal.pbio.2006619)
Supplement: S1 Table — Columns C and D indicate FPKM. P values and adjusted P values are given by DESeq2 Wald test. FPKM, FPKM, fragments per million mapped reads per kilobase of gene length. (XLSX) [file pbio.2006619.s012.xlsx]

## Sheet: wcs > Poxn
FlyBase ID	Gene Symbol	Control	Poxn	log2FoldChange	pvalue	pvalue_adj
FBgn0260768	CG42566	2461.86	42.7342	5.74809	2.66505e-81	2.84068e-77
FBgn0040688	CG12483	107677	30.3963	10.8942	2.08715e-71	1.11235e-67
FBgn0034323	CG18537	23625.8	2.65507	11.677	1.89113e-63	6.71918e-60
FBgn0031110	Obp19b	200811	18.296	11.8991	2.57309e-62	6.85663e-59
FBgn0034321	CG14502	46667.5	18.2437	10.357	7.14111e-59	1.52234e-55
FBgn0032008	CG14277	63655.2	10.0347	11.2701	3.88973e-58	6.9101e-55
FBgn0034515	CG13428	3.26638e+06	289.492	11.7981	2.3621e-57	3.59681e-54
FBgn0036783	CheA75a	82676.1	5.61923	11.9818	1.07867e-56	1.43719e-53
FBgn0034326	CG18540	33171	11.8558	10.3366	8.03725e-53	9.51878e-50
FBgn0264393	CG43841	18973.8	1.58858	11.5739	1.22333e-51	1.30395e-48
FBgn0066293	CheB42b	51358.5	4.90783	11.5164	1.60083e-51	1.5512e-48
FBgn0066292	CheB42c	152676	27.7626	10.9376	2.53537e-50	2.25204e-47
FBgn0029948	CheA7a	459122	39.7517	11.5582	7.8884e-50	6.46788e-47
FBgn0261290	CheA84a	7408.19	0.338933	11.6859	7.54211e-49	5.74224e-46
FBgn0038142	CheA87a	13100.4	1.41912	11.2384	1.72337e-48	1.14808e-45
FBgn0019650	toy	756.926	1.74778	8.18131	1.64937e-48	1.14808e-45
FBgn0005619	Hdc	7747.64	9.35422	8.93044	2.97712e-47	1.86666e-44
FBgn0052271	CG32271	12227.3	5.16874	10.0136	1.20727e-46	7.14903e-44
FBgn0050052	Obp49a	6159.51	1.88166	10.2677	6.24305e-46	3.50235e-43
FBgn0032753	CG17572	505.385	0.487183	9.00492	6.42207e-45	3.42264e-42
FBgn0261289	CheB98a	6300.76	0.628586	11.0215	4.70463e-44	2.38793e-41
FBgn0031424	VGlut	540.231	0.632009	8.78233	1.94127e-43	9.40544e-41
FBgn0034965	ppk29	377.76	4.00191	6.30404	8.19594e-43	3.79829e-40
FBgn0032888	CheB38c	174056	18.7889	11.0135	1.55116e-41	6.8891e-39
FBgn0065110	ppk10	221.638	2.67971	6.10917	4.19076e-40	1.78677e-37
FBgn0030844	ppk23	805.257	0.157146	9.88466	1.49126e-37	6.11361e-35
FBgn0034324	CG18538	4292.52	0.453646	10.3637	5.18451e-34	1.97363e-31
FBgn0039864	CG11550	697.94	6.98702	6.28255	2.69139e-33	9.89226e-31
FBgn0015714	Cyp6a17	1139.2	34.783	4.85902	2.20771e-30	7.84399e-28
FBgn0050502	fa2h	542.295	5.58364	6.21884	6.43112e-30	2.21127e-27
FBgn0040923	CG11368	944.88	0.338933	9.27434	7.50911e-30	2.50124e-27
FBgn0035000	CG13578	553.216	47.8099	3.47517	2.97644e-29	9.6139e-27
FBgn0033629	Tsp47F	604.775	55.8377	3.36924	1.45842e-28	4.57214e-26
FBgn0050067	Obp50a	292.859	0.157146	8.63658	1.65582e-27	5.04267e-25
FBgn0016047	nompA	266.787	2.86355	6.09968	1.26897e-25	3.75721e-23
FBgn0023495	Lip3	2631.4	1.56052	8.75488	6.79672e-25	1.95801e-22
FBgn0050380	CG30380	1549.5	39.0825	5.05374	2.2503e-24	6.31208e-22
FBgn0034514	CG13427	149.927	0	8.42355	1.00877e-22	2.68812e-20
FBgn0034325	CG18539	144.093	0	8.38697	1.19026e-22	3.09438e-20
FBgn0032835	CG16772	23988.7	555.94	5.13697	2.20235e-22	5.58926e-20
FBgn0028525	c(2)M	852.335	17.7695	5.24699	2.00897e-21	4.97992e-19
FBgn0259231	CCKLR-17D1	242.669	17.1215	3.71175	2.9426e-20	7.12844e-18
FBgn0034761	CG4250	43136.7	751.006	5.38056	1.17116e-17	2.77408e-15
FBgn0039774	CDase	713.531	43.0004	3.88642	7.4952e-17	1.73677e-14
FBgn0022943	Cbp20	645.496	132	2.2506	1.19236e-16	2.70413e-14
FBgn0040900	CG17777	3778.54	222.291	3.90061	1.01105e-15	2.24516e-13
FBgn0051809	CG31809	628.864	18.5558	4.71578	2.81642e-15	6.12657e-13
FBgn0004595	pros	1216.63	119.747	3.23396	4.28845e-15	9.14211e-13
FBgn0053349	ppk25	216.488	1.71082	6.0478	4.38813e-15	9.17119e-13
FBgn0067312	CheB38a	63.2178	0	7.11886	2.67305e-14	5.37586e-12
FBgn0052548	CG32548	100.619	0.453646	6.36763	2.99781e-14	5.91735e-12
FBgn0038238	CG14854	716.658	150.887	2.203	9.38658e-14	1.81912e-11
FBgn0035815	Snmp2	1497.07	86.7017	3.88774	1.1445e-13	2.17843e-11
FBgn0013681	mt:ND3	2747.11	46.1686	5.26298	2.16313e-13	4.04506e-11
FBgn0050469	Ir52b	53.1697	0.305396	6.05837	2.21195e-13	4.06504e-11
FBgn0001225	Hsp26	742.78	127.188	2.4904	3.20123e-13	5.78337e-11
FBgn0262359	CG43057	7385.96	7.24121	7.15818	4.01558e-13	7.13367e-11
FBgn0015037	Cyp4p1	12232.5	396.094	4.54961	7.26221e-13	1.26898e-10
FBgn0030949	Cyp308a1	387.514	24.2847	3.7762	9.06895e-13	1.55913e-10
FBgn0039386	CG5948	201.615	17.2329	3.39544	9.53468e-13	1.61318e-10
FBgn0028543	NimB2	801.253	22.2723	4.69479	2.39297e-12	3.98542e-10
FBgn0266738	CR45211	38.7984	0.14825	6.08138	2.9138e-12	4.77818e-10
FBgn0013679	mt:ND1	7314.71	219.382	4.60624	4.11623e-12	6.64771e-10
FBgn0032834	CG13965	890.884	44.1776	4.03698	5.8666e-12	9.33315e-10
FBgn0000028	acj6	62.5734	3.57126	3.85533	1.34392e-11	2.07607e-09
FBgn0011280	Obp19d	526291	16705.3	4.5218	1.64859e-11	2.51034e-09
FBgn0083983	mRpL34	698.275	30.1138	4.1752	2.43644e-11	3.60695e-09
FBgn0067311	CheB38b	56.7537	2.02991	4.34836	3.45075e-11	5.03857e-09
FBgn0283450	Glo1	534.011	76.3451	2.70749	3.54648e-11	5.10837e-09
FBgn0031731	CG14007	47.7425	0	6.47108	5.42644e-11	7.61058e-09
FBgn0020637	Lcp65Ag2	258.866	7.84845	4.53691	5.74243e-11	7.94917e-09
FBgn0036255	Atg12	309.379	74.6364	2.00251	1.48641e-10	1.93216e-08
FBgn0266757	mfr	141.761	25.0569	2.41451	1.53275e-10	1.96838e-08
FBgn0038144	CG8870	777.712	106.92	2.7533	2.12513e-10	2.66491e-08
FBgn0039084	CG10175	758.915	42.4985	3.85064	2.85263e-10	3.49496e-08
FBgn0023170	RpL39	66110.6	1609.36	4.71646	4.12955e-10	5.00192e-08
FBgn0050095	CG30095	25.8963	0.169467	5.59653	4.41705e-10	5.29004e-08
FBgn0265053	asRNA:CR44168	288.23	20.4526	3.55762	4.84129e-10	5.7337e-08
FBgn0266802	asRNA:CR45264	946.223	32.34	4.36326	7.20919e-10	8.35247e-08
FBgn0013680	mt:ND2	2401.21	65.1698	4.58821	9.03664e-10	1.01391e-07
FBgn0015521	RpS21	13109.7	1672.98	2.84632	1.01933e-09	1.11542e-07
FBgn0031802	ppk7	23.3789	0	5.98005	1.403e-09	1.51056e-07
FBgn0026268	antdh	934.902	201.726	2.15351	1.42483e-09	1.51873e-07
FBgn0013672	mt:ATPase6	56573	1954.14	4.33665	1.59682e-09	1.68519e-07
FBgn0013675	mt:CoII	54038.9	1097.86	4.83664	1.673e-09	1.74829e-07
FBgn0024841	Pcd	4110.04	579.944	2.71429	1.75761e-09	1.81887e-07
FBgn0266843	asRNA:CR45305	19945	774.599	4.20901	2.2493e-09	2.30532e-07
FBgn0085452	CG34423	846.754	45.4993	3.86175	2.2779e-09	2.3124e-07
FBgn0259831	CG34309	598.915	44.8838	3.48331	2.54447e-09	2.55863e-07
FBgn0033691	CG8860	813.389	51.175	3.68111	2.64577e-09	2.63563e-07
FBgn0040666	CG12848	4054.64	509.08	2.85933	2.97489e-09	2.90911e-07
FBgn0039098	GILT3	269.884	18.3039	3.60112	3.01981e-09	2.9262e-07
FBgn0034614	CG9752	445.952	26.1312	3.75259	4.05659e-09	3.86064e-07
FBgn0032642	CG5110	911.14	178.245	2.2811	4.27657e-09	4.03398e-07
FBgn0052641	CG32641	173.765	7.93647	4.00449	4.64193e-09	4.30247e-07
FBgn0053348	CheB42a	48.9681	0.157146	5.74154	4.63392e-09	4.30247e-07
FBgn0026741	mRpL18	1800.92	297.244	2.50539	4.6872e-09	4.30697e-07
FBgn0030859	CG12990	245.339	11.7477	3.96639	4.87705e-09	4.44312e-07
FBgn0050356	CG30356	21.9088	0.14825	5.33934	5.2538e-09	4.7059e-07
FBgn0261016	clos	3567.24	49.3246	5.09357	5.79389e-09	5.14642e-07
FBgn0032271	CG7329	340.211	5.34901	4.99018	6.08889e-09	5.27832e-07
FBgn0033302	Cyp6a14	470.14	3.95263	5.41627	6.09094e-09	5.27832e-07
FBgn0034883	Eglp2	215.355	51.0469	2.02508	6.72212e-09	5.77831e-07
FBgn0267534	asRNA:CR45874	2006.19	39.9453	4.79516	7.08944e-09	6.04531e-07
FBgn0033605	CG9067	365.508	43.3231	2.91348	7.30553e-09	6.18013e-07
FBgn0031563	CG10031	1979.49	175.026	3.2767	7.79112e-09	6.53902e-07
FBgn0039300	RpS27	25210.4	1556.29	3.68851	8.04431e-09	6.69878e-07
FBgn0085468	ND-MWFE	19243.8	989.626	3.8815	1.029e-08	8.43701e-07
FBgn0085371	CG34342	55.3465	0.826117	4.9784	1.08418e-08	8.82159e-07
FBgn0037913	fabp	308.055	38.0966	2.86562	1.26174e-08	1.01886e-06
FBgn0034255	Oxp	589.121	97.235	2.49483	1.36801e-08	1.09636e-06
FBgn0037930	CG14715	750.515	27.0955	4.22955	1.41404e-08	1.12479e-06
FBgn0013676	mt:CoIII	53488.4	1707.87	4.34706	1.55097e-08	1.22458e-06
FBgn0040534	Sf3b5	1322.94	81.0632	3.68148	1.64382e-08	1.28834e-06
FBgn0033907	mRpS16	407.173	74.9914	2.34884	1.67865e-08	1.30604e-06
FBgn0261599	RpS29	62689.2	2022	4.33225	1.817e-08	1.40343e-06
FBgn0035755	CG14830	1329.67	45.2152	4.27872	1.95583e-08	1.47853e-06
FBgn0030985	Obp18a	1184.76	101.648	3.29807	2.00684e-08	1.5064e-06
FBgn0034061	Ufc1	1851.35	446.363	2.00086	2.06396e-08	1.53845e-06
FBgn0020370	TppII	24637.3	1638	3.58722	2.34391e-08	1.72302e-06
FBgn0261608	RpL37A	42034.2	1828.16	4.03398	2.38899e-08	1.74412e-06
FBgn0037602	SLIRP2	579.223	64.9406	2.97284	2.68229e-08	1.94494e-06
FBgn0266144	asRNA:CR44850	143.371	7.34895	3.84045	2.95993e-08	2.13175e-06
FBgn0086447	l(2)37Cg	173.457	22.7216	2.76287	3.03249e-08	2.16935e-06
FBgn0032734	CG15169	36.675	0.317717	5.20396	3.1325e-08	2.22595e-06
FBgn0001263	inaD	568.678	42.8462	3.43532	3.401e-08	2.40074e-06
FBgn0037415	Osi8	17.871	0	5.59558	3.43911e-08	2.41168e-06
FBgn0052448	CG32448	1669.99	166.691	3.1152	3.4943e-08	2.43436e-06
FBgn0051704	CG31704	208.612	9.12821	3.99931	3.74325e-08	2.57415e-06
FBgn0002579	RpL36	42470	3036.38	3.49481	4.53197e-08	3.01914e-06
FBgn0015038	Cyp9b1	534.732	61.5841	2.94388	4.72857e-08	3.11123e-06
FBgn0031980	RpL36A	32106.9	2164.33	3.55784	4.92108e-08	3.21802e-06
FBgn0267126	CR45566	164.711	4.76437	4.38431	5.05045e-08	3.28248e-06
FBgn0034538	CG16799	364.489	47.6641	2.78504	5.11693e-08	3.30554e-06
FBgn0040786	CG14104	254.781	49.413	2.26679	5.16395e-08	3.31294e-06
FBgn0262952	mt:ND4	19928.6	853.171	4.02708	5.19054e-08	3.31294e-06
FBgn0032896	CG14400	532.97	101.548	2.30224	5.48454e-08	3.47974e-06
FBgn0036277	CG10418	821.282	161.061	2.26608	5.7542e-08	3.60789e-06
FBgn0036822	NijB	788.054	41.2689	3.82007	5.94102e-08	3.70323e-06
FBgn0030883	CG7772	775.119	125.798	2.51013	6.00958e-08	3.72419e-06
FBgn0261703	gce	606.641	135.524	2.09211	6.17846e-08	3.78484e-06
FBgn0038808	Srp14	2755.4	441.037	2.5314	6.15688e-08	3.78484e-06
FBgn0035422	RpL28	30245.1	3963.87	2.78096	6.89065e-08	4.17315e-06
FBgn0010612	ATPsynG	22295.6	1676.31	3.43057	7.10755e-08	4.25614e-06
FBgn0037101	CG7634	242.817	40.5079	2.4585	7.09021e-08	4.25614e-06
FBgn0038313	CG4338	82.0127	6.38623	3.3573	7.52585e-08	4.45656e-06
FBgn0038426	mRpS33	455.257	93.501	2.19952	8.05875e-08	4.69506e-06
FBgn0016726	RpL29	15586.5	994.87	3.60455	8.67967e-08	5.0009e-06
FBgn0052017	CG32017	130.34	25.0785	2.26668	8.84896e-08	5.07103e-06
FBgn0039664	CG2006	6211.27	1249.02	2.23673	9.13663e-08	5.20788e-06
FBgn0004003	wbl	214.838	14.41	3.54797	9.74987e-08	5.49862e-06
FBgn0051184	LSm3	955.731	119.894	2.82976	9.9145e-08	5.53291e-06
FBgn0054008	CG34008	1117.49	126.775	2.94867	1.08888e-07	6.04501e-06
FBgn0085732	CR40190	19.8573	0	5.47058	1.13264e-07	6.25532e-06
FBgn0010078	RpL23	57607.7	4216.93	3.45078	1.14916e-07	6.31388e-06
FBgn0085485	CG34456	11667.3	2685.39	2.05856	1.15899e-07	6.33524e-06
FBgn0267525	asRNA:CR45865	48.0888	1.77584	4.088	1.17598e-07	6.34827e-06
FBgn0015399	kek1	712.192	88.8625	2.82967	1.18394e-07	6.34827e-06
FBgn0026197	noe	89628.2	5825.96	3.57825	1.1852e-07	6.34827e-06
FBgn0023214	edl	232.828	44.3584	2.28407	1.28337e-07	6.8397e-06
FBgn0040899	CG17776	6316.93	467.532	3.43571	1.29487e-07	6.86668e-06
FBgn0264564	asRNA:CR43936	101.579	2.99948	4.3047	1.30942e-07	6.90945e-06
FBgn0039645	CG11898	1470.49	35.9764	4.48642	1.37442e-07	7.21674e-06
FBgn0032252	loh	97.9086	9.26277	3.17996	1.42205e-07	7.43019e-06
FBgn0058002	ND-AGGG	3927.91	155.772	4.06006	1.67515e-07	8.66766e-06
FBgn0053757	CG33757	21.9655	0	5.44484	1.83977e-07	9.42792e-06
FBgn0266124	ghi	1740.5	244.285	2.68479	1.8652e-07	9.51251e-06
FBgn0025814	Mgstl	2902.98	169.728	3.67603	1.91485e-07	9.62753e-06
FBgn0031979	CCDC53	547.395	82.6377	2.59253	1.94737e-07	9.74506e-06
FBgn0260932	cuff	178.558	2.65645	4.80673	2.0193e-07	1.00098e-05
FBgn0004379	Klp67A	3336.48	726.723	2.12802	2.02844e-07	1.00098e-05
FBgn0030616	RpL37a	68462.1	8055.66	2.89909	2.08693e-07	1.0251e-05
FBgn0036090	CG8009	471.146	88.8087	2.31227	2.16635e-07	1.05923e-05
FBgn0013678	mt:Cyt-b	28564.6	1800.21	3.59557	2.21209e-07	1.07665e-05
FBgn0037534	CG2781	44023.2	4376.37	3.095	2.2892e-07	1.09912e-05
FBgn0261596	RpS24	22848.8	980.964	3.97454	2.32843e-07	1.11295e-05
FBgn0261606	RpL27A	39983.2	4034.33	3.07739	2.36007e-07	1.12303e-05
FBgn0013684	mt:ND5	15419.2	569.5	4.11052	2.45593e-07	1.15794e-05
FBgn0025286	RpL31	87453.6	7693.61	3.23254	2.46602e-07	1.15794e-05
FBgn0031066	COX6B	6948.35	1123.6	2.50839	2.50898e-07	1.17295e-05
FBgn0262539	CG43093	173881	8724.05	3.82214	2.53635e-07	1.18056e-05
FBgn0017579	RpL14	62103.6	5643.71	3.19449	2.68849e-07	1.22543e-05
FBgn0010409	RpL18A	48270.4	4807.69	3.09034	2.67619e-07	1.22543e-05
FBgn0033555	RpS15Ab	3113.44	327.18	3.02698	2.72297e-07	1.23336e-05
FBgn0031436	ND-B17.2	5426.67	399.197	3.42525	2.85042e-07	1.28197e-05
FBgn0262738	norpA	1672.59	227.167	2.72126	2.94621e-07	1.31396e-05
FBgn0002626	RpL32	37421.7	3214.29	3.25557	2.98719e-07	1.32669e-05
FBgn0032285	CG17108	431510	47969.2	2.96112	3.03842e-07	1.34384e-05
FBgn0261593	RpS10b	43241.5	4597.75	3.01178	3.27298e-07	1.4416e-05
FBgn0030876	CG6762	116.905	19.0946	2.48579	3.61965e-07	1.58122e-05
FBgn0035753	RpL18	23355.2	4241.35	2.35928	3.86012e-07	1.67939e-05
FBgn0264904	asRNA:CR44095	29.1203	0.317717	4.8541	4.16117e-07	1.77415e-05
FBgn0085244	CG34215	59558.9	1766.7	4.27415	4.15069e-07	1.77415e-05
FBgn0261597	RpS26	28433.8	3424.32	2.86269	4.0989e-07	1.77415e-05
FBgn0002593	RpLP1	130481	12070.5	3.16581	4.31886e-07	1.83405e-05
FBgn0010387	Dbi	177861	4338.5	4.42513	4.36964e-07	1.84825e-05
FBgn0040931	CG9034	5539.42	513.671	3.16185	4.45293e-07	1.86341e-05
FBgn0019936	RpS20	29325.4	2538.91	3.23881	4.45791e-07	1.86341e-05
FBgn0038834	RpS30	26593.1	3464.23	2.76792	4.49943e-07	1.86671e-05
FBgn0086378	Alg-2	1816.43	368.837	2.21258	4.61258e-07	1.90564e-05
FBgn0034023	Ir52a	37.9235	0.314293	4.98475	4.65213e-07	1.91456e-05
FBgn0039687	Naa40	587.35	50.1685	3.24937	4.75768e-07	1.95047e-05
FBgn0005533	RpS17	49479.1	4074.17	3.29132	5.03052e-07	2.04658e-05
FBgn0033912	RpS23	57770.8	4654.67	3.31471	5.07875e-07	2.05834e-05
FBgn0033357	Tom7	21626.6	2906.24	2.72898	5.12802e-07	2.07044e-05
FBgn0040907	mRpL33	1267.34	74.4387	3.6393	5.51512e-07	2.21602e-05
FBgn0250827	whip	161.029	16.8117	3.02845	5.57518e-07	2.22569e-05
FBgn0261789	SmD2	6023.83	1265.19	2.16984	5.63676e-07	2.24187e-05
FBgn0011476	l(3)neo43	448.218	67.6582	2.58207	5.83162e-07	2.3022e-05
FBgn0028396	TotA	862.528	58.9472	3.48116	6.05727e-07	2.365e-05
FBgn0030400	CG11138	1540.2	212.512	2.69274	6.09824e-07	2.3723e-05
FBgn0050148	CG30148	128.049	23.7241	2.30974	6.41791e-07	2.47857e-05
FBgn0262141	CG42867	142.315	16.3189	2.8912	6.50615e-07	2.49457e-05
FBgn0265177	CG44242	3640.02	271.631	3.39008	6.48681e-07	2.49457e-05
FBgn0034583	CG10527	9783.03	936.366	3.11891	6.72758e-07	2.55827e-05
FBgn0034968	RpL12	31622.5	3925.33	2.82006	6.7443e-07	2.55827e-05
FBgn0003274	RpLP2	58983.3	6120.11	3.02738	6.9991e-07	2.64551e-05
FBgn0031049	Sec61gamma	2815.53	420.919	2.5949	7.03386e-07	2.64925e-05
FBgn0003513	ss	1033.33	221.353	2.13857	7.13029e-07	2.67612e-05
FBgn0265613	asRNA:CR44431	789.854	54.1294	3.47259	7.48766e-07	2.80038e-05
FBgn0261791	SNRPG	1385.25	238.157	2.4191	8.04784e-07	2.98892e-05
FBgn0027287	Gmap	1708.15	210.2	2.82519	8.26558e-07	3.04763e-05
FBgn0004403	RpS14a	26690.2	2396.65	3.18315	9.34819e-07	3.41241e-05
FBgn0044020	Roc2	439.123	93.9175	2.1326	9.73622e-07	3.52988e-05
FBgn0030136	RpS28b	105152	11133.3	2.99754	1.03113e-06	3.71313e-05
FBgn0050197	CG30197	37515.9	3684.79	3.08147	1.05666e-06	3.79223e-05
FBgn0040529	COX7A	19110.9	2483.49	2.75932	1.07454e-06	3.8306e-05
FBgn0032733	CG15170	86.2271	5.02734	3.58778	1.15918e-06	4.11856e-05
FBgn0029897	RpL17	63007.6	6679.13	2.99351	1.19342e-06	4.19825e-05
FBgn0034966	CG13563	3123.94	87.8486	4.25476	1.20804e-06	4.2357e-05
FBgn0262124	uex	2591.76	301.285	2.88608	1.22866e-06	4.29386e-05
FBgn0063494	GstE6	11535.7	1690.89	2.61328	1.25578e-06	4.36561e-05
FBgn0011227	ox	10584.4	829.024	3.32184	1.29814e-06	4.4925e-05
FBgn0086710	RpL30	20014.1	3750.98	2.30976	1.33176e-06	4.59394e-05
FBgn0262881	CG43236	266.785	9.86262	4.01829	1.43282e-06	4.83303e-05
FBgn0036937	Ir76b	129.299	22.55	2.42053	1.42857e-06	4.83303e-05
FBgn0005775	Con	250.724	33.8248	2.69466	1.46045e-06	4.9107e-05
FBgn0034629	Acox57D-d	120.105	22.6642	2.32003	1.48281e-06	4.92791e-05
FBgn0052364	tut	58.4032	10.4737	2.37996	1.4708e-06	4.92791e-05
FBgn0044812	TotC	71.0997	9.52231	2.74452	1.57413e-06	5.16266e-05
FBgn0037883	CG14701	268.519	46.8703	2.37926	1.72732e-06	5.63044e-05
FBgn0267587	asRNA:CR45925	73.3	4.35494	3.56351	1.75639e-06	5.70772e-05
FBgn0262889	CG43244	16.5009	0.338933	4.42731	1.80068e-06	5.83388e-05
FBgn0031022	CG12204	1265.53	242.795	2.27452	1.80985e-06	5.84582e-05
FBgn0037328	RpL35A	33249	7397.56	2.08876	1.89317e-06	6.0781e-05
FBgn0000318	cl	2537.07	418.452	2.46375	1.90152e-06	6.08658e-05
FBgn0259215	Ir93a	83.1558	2.59169	4.12122	1.94156e-06	6.17764e-05
FBgn0039259	CG11781	2380.62	250.832	2.98924	1.95526e-06	6.18431e-05
FBgn0040660	CG13551	4198.65	511.705	2.82441	1.95449e-06	6.18431e-05
FBgn0032518	RpL24	53605.9	5639.65	2.99231	1.97285e-06	6.22147e-05
FBgn0035271	CG2021	416.392	78.1656	2.29376	2.03035e-06	6.34647e-05
FBgn0044511	mRpS21	1012.34	184.525	2.33641	2.03764e-06	6.35063e-05
FBgn0013685	mt:ND6	741.279	20.2562	4.23942	2.06138e-06	6.4059e-05
FBgn0034743	RpS16	18148.1	2039	2.91699	2.10644e-06	6.50799e-05
FBgn0085386	CG34357	250.036	5.87988	4.33377	2.14862e-06	6.61912e-05
FBgn0036825	RpL26	90875.2	12987.7	2.6367	2.20446e-06	6.7521e-05
FBgn0026149	BCL7-like	985.868	87.7092	3.16962	2.26185e-06	6.90805e-05
FBgn0013674	mt:CoI	87342.8	6468.46	3.36432	2.27601e-06	6.93142e-05
FBgn0034001	mRpL41	150.964	31.1191	2.15582	2.28287e-06	6.9325e-05
FBgn0040623	Spase12	7546.27	1156.9	2.55159	2.367e-06	7.12709e-05
FBgn0031678	CG31918	514.655	12.041	4.33805	2.37467e-06	7.13002e-05
FBgn0003942	RpS27A	54833.5	6012.42	2.94209	2.39356e-06	7.14649e-05
FBgn0085232	CG34203	50.1839	6.06398	2.83986	2.40293e-06	7.15443e-05
FBgn0041624	Or65b	160.209	1.92409	4.70025	2.46617e-06	7.3019e-05
FBgn0262160	CG9932	30552.4	2365.64	3.31566	2.51361e-06	7.40127e-05
FBgn0033395	Cyp4p2	704.782	34.1179	3.76132	2.66321e-06	7.781e-05
FBgn0000037	mAChR-A	170.439	30.4212	2.34377	2.67083e-06	7.781e-05
FBgn0033988	pcs	6216.23	579.226	3.11827	2.6853e-06	7.781e-05
FBgn0035438	PHGPx	4957.75	949.233	2.2766	2.68638e-06	7.781e-05
FBgn0050419	CG30419	78.9295	9.98213	2.74304	2.71991e-06	7.85677e-05
FBgn0037433	CG17919	21518.7	5009.4	2.02787	2.74732e-06	7.91451e-05
FBgn0038596	CG14312	51.737	7.90499	2.56242	2.7914e-06	8.01982e-05
FBgn0040773	COX7C	19362.2	2717.92	2.65434	2.81683e-06	8.07113e-05
FBgn0261349	Mst36Fb	127.923	7.61876	3.54762	2.8254e-06	8.07398e-05
FBgn0004404	RpS14b	9553.02	846.133	3.17157	2.8382e-06	8.08888e-05
FBgn0038865	cDIP	440.915	60.9381	2.66432	2.85786e-06	8.12319e-05
FBgn0264360	asRNA:CR43812	1297.56	182.763	2.64857	2.87641e-06	8.15416e-05
FBgn0013323	Ptth	53.9266	3.99301	3.31278	2.88638e-06	8.16073e-05
FBgn0264517	asRNA:CR43916	147.991	8.67799	3.5683	2.92573e-06	8.22834e-05
FBgn0031701	TotM	34.6739	1.82691	3.64978	3.07685e-06	8.56296e-05
FBgn0015756	RpL9	58756.8	4001.74	3.43791	3.14258e-06	8.67791e-05
FBgn0038165	Task6	39.0402	2.24386	3.54788	3.28722e-06	9.03054e-05
FBgn0013954	FK506-bp2	8177.13	1305.64	2.49711	3.5327e-06	9.58145e-05
FBgn0010411	RpS18	37126.6	4675.48	2.77718	3.57887e-06	9.68203e-05
FBgn0085736	CG40472	1185.6	83.1998	3.40046	3.64365e-06	9.83233e-05
FBgn0004618	gl	115.574	1.89603	4.49325	3.66297e-06	9.85136e-05
FBgn0085236	CG34207	2498.91	238.459	3.08304	3.96395e-06	0.000104674
FBgn0040345	CG3708	53.7471	2.77663	3.63992	3.96739e-06	0.000104674
FBgn0038148	CG14377	272.851	28.8043	2.96836	4.004e-06	0.00010512
FBgn0026562	SPARC	2041.94	391.893	2.26839	4.04698e-06	0.000105727
FBgn0260996	CG42597	16.3683	0.157146	4.5935	4.13233e-06	0.000107693
FBgn0033174	CG11125	246.199	27.4579	2.92091	4.22174e-06	0.000109488
FBgn0029524	CG3176	144.534	18.4189	2.73846	4.39115e-06	0.000113605
FBgn0040751	CG13018	189.518	20.3285	2.93716	4.63331e-06	0.000119291
FBgn0034720	Liprin-gamma	1580.86	158.753	3.02222	4.90968e-06	0.000125197
FBgn0063491	GstE9	12240.3	1855.32	2.55498	5.00184e-06	0.000127242
FBgn0033699	RpS11	42831.1	6683.14	2.52022	5.15781e-06	0.000130898
FBgn0034096	CG7786	20.8061	0.49608	4.25395	5.20929e-06	0.00013189
FBgn0039359	RpL27	51853.6	4918.72	3.08231	5.31036e-06	0.000134131
FBgn0010040	GstD4	35.4803	3.49008	2.96873	5.3358e-06	0.000134393
FBgn0028697	RpL15	23882.2	2588.29	2.93775	5.40206e-06	0.000135484
FBgn0038679	CG6040	2823.85	247.62	3.16315	5.46575e-06	0.000136759
FBgn0086472	RpS25	427903	35388.9	3.2244	5.50762e-06	0.000137163
FBgn0031634	Ir25a	166.011	18.4184	2.92016	5.52895e-06	0.000137373
FBgn0261111	BHD	1566.82	210.144	2.69604	5.55089e-06	0.000137535
FBgn0263773	fok	10564	2423.37	2.04176	5.56126e-06	0.000137535
FBgn0000150	awd	15409.8	2011.42	2.72783	5.59433e-06	0.000138011
FBgn0040575	CG15922	838.736	90.5733	2.93672	5.61137e-06	0.000138011
FBgn0034902	CG5532	16870.3	2365.66	2.64426	5.82786e-06	0.000142179
FBgn0029785	RpL35	54985.3	9865.24	2.34963	5.87006e-06	0.000142202
FBgn0033570	ND-B14	7645.38	1004.74	2.71847	6.00632e-06	0.000145173
FBgn0031263	Tspo	10380.8	1822.78	2.37451	6.52781e-06	0.000156712
FBgn0040582	CG5791	6451.17	623.095	3.0571	6.61652e-06	0.000158484
FBgn0267773	asRNA:CR46104	68.6551	3.67187	3.60308	6.91112e-06	0.00016517
FBgn0030519	CG11151	12030	2609.47	2.11133	6.98676e-06	0.000166604
FBgn0040754	CG17059	2357.61	293.35	2.77641	7.09753e-06	0.000168867
FBgn0031169	CG1494	158.087	9.76502	3.49498	7.14063e-06	0.000169514
FBgn0054003	NimB3	39.9685	5.0684	2.6888	7.34158e-06	0.000172365
FBgn0016754	sba	1035.79	195.436	2.28047	7.40825e-06	0.000173548
FBgn0033208	mRpL52	716.48	116.347	2.46139	7.7715e-06	0.000180865
FBgn0034509	Obp57c	128955	10969.4	3.18449	7.84308e-06	0.000182134
FBgn0262686	CG43156	63.8566	3.71088	3.5301	8.03838e-06	0.000186263
FBgn0039817	CG15553	98.5408	9.80555	3.02994	8.10699e-06	0.00018704
FBgn0033668	exp	175.627	24.8287	2.614	8.19748e-06	0.000188719
FBgn0036482	CG13457	22.129	0.305396	4.40638	8.42437e-06	0.000193525
FBgn0002868	MtnA	217.114	31.6922	2.58201	8.63971e-06	0.00019739
FBgn0260933	rempA	9530.87	1941.22	2.18824	8.74992e-06	0.00019886
FBgn0267725	asRNA:CR46058	75.955	9.80745	2.72376	8.85753e-06	0.000200878
FBgn0039713	RpS8	55521.5	9054.19	2.45953	9.10011e-06	0.000205504
FBgn0032083	CG9541	89.3535	4.22311	3.71758	9.12822e-06	0.000205703
FBgn0035434	Drsl5	45507.7	2498.37	3.59437	9.16662e-06	0.000206133
FBgn0266709	Zmynd10	149.467	19.2023	2.71477	9.29158e-06	0.000208503
FBgn0013325	RpL11	11721	1693.15	2.60173	9.40473e-06	0.000210599
FBgn0051213	CG31213	75.3014	2.49245	3.96323	9.54707e-06	0.000212892
FBgn0013981	His4r	138105	12161.5	3.14228	9.71998e-06	0.000215573
FBgn0036728	UQCR-Q	69717.5	7377.7	2.94943	9.7234e-06	0.000215573
FBgn0051855	CG31855	962.825	156.787	2.45841	9.77762e-06	0.000215776
FBgn0032833	COX4	21471.1	4101.52	2.26623	1.02206e-05	0.000225085
FBgn0016970	l(2)k10201	3295.37	507.384	2.52446	1.03171e-05	0.000226542
FBgn0039682	Obp99c	19966.1	4281.23	2.12235	1.04955e-05	0.000229244
FBgn0027581	CG6191	37.7953	2.50477	3.34685	1.0698e-05	0.000232715
FBgn0032746	CG10470	941.371	201.173	2.12131	1.08352e-05	0.000234264
FBgn0262858	CG43222	153.276	23.2434	2.53306	1.08269e-05	0.000234264
FBgn0265915	asRNA:CR44704	1378.93	97.3459	3.35522	1.09731e-05	0.000236766
FBgn0265318	asRNA:CR44291	16.597	0	4.78219	1.11335e-05	0.000239258
FBgn0033192	Corin	59.1841	7.0931	2.76893	1.11125e-05	0.000239258
FBgn0040512	zetaCOP	4768.46	899.761	2.27963	1.12579e-05	0.000241444
FBgn0026089	CG14817	1806.84	353.158	2.2347	1.16578e-05	0.000249519
FBgn0031886	Nuf2	263.223	28.1736	2.91971	1.20252e-05	0.000256201
FBgn0030809	Ubr1	349.468	70.6433	2.18167	1.20421e-05	0.000256201
FBgn0034443	cer	1052.75	168.694	2.47087	1.30626e-05	0.000275167
FBgn0033521	CG12896	223.354	27.4401	2.77783	1.34581e-05	0.000281662
FBgn0034576	ND-B14.7	3039.08	692.448	2.04218	1.34766e-05	0.000281662
FBgn0260441	RpS12	50617.8	5853.83	2.84465	1.36457e-05	0.000283527
FBgn0040070	Trx-2	2475.03	358.119	2.59303	1.3627e-05	0.000283527
FBgn0002607	RpL19	45222.3	8846.9	2.23373	1.3738e-05	0.000284338
FBgn0259226	CG42326	394.867	33.0472	3.1821	1.39149e-05	0.000286884
FBgn0266049	CR44814	262.607	31.4831	2.7934	1.39048e-05	0.000286884
FBgn0031459	CG2862	15046.5	1554.29	2.96513	1.39786e-05	0.00028764
FBgn0036146	CG14141	44.9397	6.30341	2.62097	1.41291e-05	0.000290178
FBgn0032088	CG13102	139.086	1.43691	4.53053	1.44288e-05	0.000293233
FBgn0034998	CG13577	23.3522	1.11919	3.62202	1.44731e-05	0.000293286
FBgn0086904	Nacalpha	8226.96	1934.93	2.00241	1.45525e-05	0.000294004
FBgn0039732	CG15525	417.277	68.9496	2.43515	1.46723e-05	0.000295078
FBgn0003165	pum	2102.56	327.519	2.50432	1.46452e-05	0.000295078
FBgn0263705	Myo10A	1940.57	252.23	2.7118	1.47392e-05	0.000295866
FBgn0010452	trn	1768.15	158.143	3.10915	1.55897e-05	0.00031002
FBgn0013347	TfIIA-S	895.698	184.895	2.16075	1.64235e-05	0.000323582
FBgn0029868	ND-B16.6	12867	2505.4	2.23704	1.64786e-05	0.000324069
FBgn0025393	CG14795	13.9064	0.653226	3.692	1.65318e-05	0.000324517
FBgn0264710	asRNA:CR43979	418.285	7.5499	4.29538	1.71903e-05	0.000333754
FBgn0030739	SWIP	1282.05	294.517	2.02739	1.78101e-05	0.00034516
FBgn0261394	Prosalpha3	5973.04	1069.23	2.33815	1.78649e-05	0.000345593
FBgn0266711	EloC	8778.3	1463.85	2.42238	1.79353e-05	0.000346328
FBgn0013686	mt:lrRNA	177.854	14.442	3.1842	1.90865e-05	0.000365398
FBgn0037915	CG6790	31.433	2.33531	3.25079	1.92209e-05	0.00036716
FBgn0040339	MED22	1551.27	230.694	2.55406	1.98655e-05	0.000378119
FBgn0010412	RpS19a	39772.7	7257.49	2.31364	2.00052e-05	0.000380099
FBgn0261260	mgl	37665.1	4624.51	2.76779	2.16531e-05	0.000406661
FBgn0027929	NimB1	92.6862	9.62608	2.91197	2.16703e-05	0.000406661
FBgn0031094	CG9578	1015.54	127.701	2.7398	2.23733e-05	0.000418783
FBgn0062442	Cisd2	5354.95	1017.41	2.26252	2.26145e-05	0.000422151
FBgn0038242	CG14852	193.054	23.5384	2.75699	2.26825e-05	0.00042268
FBgn0035469	CG14977	1256.21	256.437	2.17161	2.35311e-05	0.00043394
FBgn0015031	cype	41912.2	6119.63	2.57239	2.34956e-05	0.00043394
FBgn0003462	Sod1	176883	18835.3	2.91815	2.34694e-05	0.00043394
FBgn0027785	NP15.6	3879.82	891.326	2.02678	2.43215e-05	0.000446971
FBgn0063492	GstE8	598.587	137.598	2.02492	2.46174e-05	0.00045163
FBgn0036567	CG13074	152.677	32.3523	2.10761	2.49429e-05	0.000456815
FBgn0025558	CG4101	26.0307	0.317717	4.33068	2.50491e-05	0.000457973
FBgn0030351	CG1840	137.351	26.9092	2.19936	2.51777e-05	0.000459536
FBgn0032732	CG15168	546.833	121.739	2.05827	2.53683e-05	0.000461434
FBgn0050181	ppk3	1667.7	302.082	2.31815	2.54342e-05	0.000461846
FBgn0034138	RpS15	134746	24019.6	2.33798	2.59109e-05	0.000469701
FBgn0040890	ksh	1055.88	183.579	2.3631	2.68794e-05	0.000485606
FBgn0034253	CG10936	1192.93	258.094	2.09822	2.7027e-05	0.000485802
FBgn0034154	CG5267	94.4855	3.75469	3.7786	2.69657e-05	0.000485802
FBgn0051313	CG31313	124178	13631.9	2.88024	2.85641e-05	0.000511706
FBgn0037351	RpL13A	179036	27272.2	2.51996	2.88362e-05	0.000515713
FBgn0051414	Gba1b	446.959	16.1923	3.83952	2.8983e-05	0.00051747
FBgn0038946	rdhB	26.3632	3.23054	2.74692	2.98203e-05	0.000527998
FBgn0040733	CG15068	455.553	56.3753	2.74285	3.00714e-05	0.00053156
FBgn0034317	CG14499	263.082	7.42082	3.99219	3.03337e-05	0.000535309
FBgn0039735	Nph	2752.33	363.404	2.67827	3.04524e-05	0.000536516
FBgn0031452	Cwc25	728.017	163.809	2.04752	3.05191e-05	0.000536804
FBgn0033687	CG8407	34.5897	6.6036	2.26919	3.08329e-05	0.00054143
FBgn0053639	CG33639	55.9203	7.22013	2.6565	3.19593e-05	0.000559366
FBgn0036213	RpL10Ab	59267	7074.11	2.78781	3.23195e-05	0.000564743
FBgn0034470	Obp56d	26692.7	3969.65	2.54479	3.25055e-05	0.000566138
FBgn0052576	CG32576	33487.7	4658	2.62008	3.2612e-05	0.000567065
FBgn0036991	CG5872	7786.76	876.111	2.85004	3.27615e-05	0.000568738
FBgn0263659	CR43650	72.9093	2.43797	3.86087	3.33641e-05	0.000577319
FBgn0066084	RpL41	100837	12936.4	2.70893	3.33515e-05	0.000577319
FBgn0019928	Ser8	8.12525	0	4.50141	3.46731e-05	0.000596097
FBgn0085209	CG34180	12154.5	620.043	3.5782	3.47562e-05	0.000596172
FBgn0030733	UQCR-14	21234.2	3459.27	2.43874	3.48196e-05	0.000596172
FBgn0053914	CG33914	235.784	44.7139	2.25302	3.55586e-05	0.000603534
FBgn0053169	CG33169	1513.94	270.989	2.32553	3.58512e-05	0.000606569
FBgn0003941	RpL40	174362	25065.9	2.58091	3.6171e-05	0.00061101
FBgn0085237	CG34208	75991.8	6915.91	3.06155	3.72355e-05	0.000625029
FBgn0026385	Or47b	11.9824	0	4.51044	3.88484e-05	0.000648021
FBgn0086348	se	105.915	11.1417	2.89323	3.88107e-05	0.000648021
FBgn0250838	roh	16297.5	1920.23	2.79537	3.99234e-05	0.000663875
FBgn0052547	CG32547	35.9016	2.88614	3.11628	4.02668e-05	0.000668542
FBgn0262537	CG43091	103139	12561.4	2.75771	4.36541e-05	0.000718069
FBgn0039757	RpS7	152495	19000.5	2.73335	4.36315e-05	0.000718069
FBgn0037217	CG14636	31.2054	3.57126	2.78384	4.45886e-05	0.000730061
FBgn0029657	CG12535	100.102	18.3759	2.27662	4.54416e-05	0.000741749
FBgn0036619	Cpr72Ec	221.853	2.53693	4.32739	4.61831e-05	0.000752701
FBgn0034565	CG15650	61.1692	8.83856	2.51044	4.90273e-05	0.000790593
FBgn0004629	Cys	21.414	0.326613	4.17502	4.97243e-05	0.000800622
FBgn0052069	CG32069	2497.78	469.187	2.26364	5.03045e-05	0.000803892
FBgn0024733	RpL10	42450.3	6493.63	2.50357	5.0252e-05	0.000803892
FBgn0263216	CG43386	717.225	118.794	2.40652	5.15186e-05	0.000814345
FBgn0051777	CG31777	257.857	57.002	2.05827	5.29286e-05	0.000830877
FBgn0267307	CR45743	150.546	3.73552	3.99361	5.55939e-05	0.000870155
FBgn0036667	kud	1661.29	213.477	2.69119	5.58006e-05	0.00087211
FBgn0031955	CG14535	551.368	18.2263	3.83871	5.62768e-05	0.00087698
FBgn0031986	CG8673	71.9335	13.352	2.23282	5.62521e-05	0.00087698
FBgn0052267	CG32267	913.385	110.048	2.7578	5.72639e-05	0.000888465
FBgn0266666	Sem1	4745.69	646.529	2.62778	5.88783e-05	0.000905604
FBgn0028411	Nxt1	736.997	145.632	2.19604	6.25233e-05	0.000954779
FBgn0085360	CG34331	275.07	35.8198	2.66441	6.27328e-05	0.000956607
FBgn0010198	RpS15Aa	54919.9	7722.16	2.59061	6.67964e-05	0.00101134
FBgn0033527	CG11777	579.912	129.594	2.05109	6.75911e-05	0.00102047
FBgn0002590	RpS5a	60985.8	10039.8	2.41357	6.82155e-05	0.00102699
FBgn0013683	mt:ND4L	32.5212	1.79679	3.42833	6.96475e-05	0.001043
FBgn0259745	wech	1995.29	88.9021	3.62581	6.96706e-05	0.001043
FBgn0003517	sta	67223.6	11856.7	2.3333	7.1072e-05	0.001061
FBgn0085290	CG34261	200.435	16.2621	3.13927	7.14433e-05	0.00106357
FBgn0051988	CG31988	8.99809	0.157146	4.0607	7.16773e-05	0.00106556
FBgn0040588	CG13841	1702.83	336.045	2.19889	7.24025e-05	0.00107206
FBgn0031045	CG14212	18.6005	0.462543	3.931	7.24158e-05	0.00107206
FBgn0034745	CG4329	101.353	17.9461	2.29985	7.30762e-05	0.00107852
FBgn0032897	CG9336	164531	18396.8	2.82948	7.47793e-05	0.00110093
FBgn0025839	ND-B14.5A	4941.51	996.088	2.17384	7.61034e-05	0.00111121
FBgn0036043	CG8177	927.928	128.94	2.59573	7.72813e-05	0.00112687
FBgn0004876	cdi	2240.33	247.714	2.83803	7.78165e-05	0.00113158
FBgn0263354	CG42784	2264.23	134.913	3.39892	7.83e-05	0.00113706
FBgn0264842	CR44050	40.475	0.474863	4.1983	7.89613e-05	0.0011451
FBgn0052376	CG32376	96.0951	1.71767	4.0818	8.12646e-05	0.00117371
FBgn0267910	MRE16	29.35	2.33531	3.07019	8.18514e-05	0.00117899
FBgn0053519	Unc-89	2371.05	218.894	3.01275	8.25956e-05	0.00118801
FBgn0035675	CG6610	163.098	32.0804	2.17786	8.34645e-05	0.00119737
FBgn0004872	piwi	36.8311	4.24023	2.72721	8.35874e-05	0.00119752
FBgn0052706	CG32706	41.2843	6.13079	2.44977	8.82337e-05	0.00125398
FBgn0086604	CG12484	251.796	34.757	2.59073	8.8513e-05	0.00125473
FBgn0035057	CG3880	60.6601	7.38248	2.69767	9.05241e-05	0.00127632
FBgn0034990	CG11406	86.1864	15.9914	2.22302	9.08237e-05	0.00127885
FBgn0052570	TwdlY	84.5882	2.15009	3.90321	9.68322e-05	0.00135629
FBgn0013773	Cyp6a22	225.485	45.2002	2.17851	0.000100353	0.00140375
FBgn0265854	CR44643	34.4968	1.08908	3.76996	0.00010524	0.00146634
FBgn0266264	asRNA:CR44959	22.4011	0.8049	3.66945	0.000106807	0.00148237
FBgn0262540	CG43094	4351.29	600.962	2.59598	0.000109102	0.00150833
FBgn0000499	dsh	144.43	24.3534	2.35075	0.000109705	0.0015147
FBgn0036121	CG6310	82.5233	13.7258	2.36674	0.000110705	0.00152652
FBgn0030027	CG1632	52.1031	7.87336	2.50805	0.000113147	0.00154819
FBgn0260429	CG42524	156.623	22.3285	2.53985	0.000115143	0.00156869
FBgn0264294	Cyt-b5	70838.4	11300.9	2.43717	0.000115235	0.00156869
FBgn0050485	CG30485	53.7459	6.11984	2.74382	0.000118431	0.00160401
FBgn0063495	GstE5	2683.68	519.502	2.21353	0.000119465	0.00161306
FBgn0011695	EbpIII	1.5265e+06	183104	2.74007	0.000122173	0.0016401
FBgn0032400	CG6770	60276.8	7850.42	2.65459	0.000123433	0.00165285
FBgn0261628	CG42711	122.335	9.98307	3.08676	0.00012514	0.00167361
FBgn0033906	CG8331	21921.2	5055.56	2.00399	0.000128112	0.00170693
FBgn0037199	CG11137	5499.46	1227.61	2.04221	0.000135822	0.00179508
FBgn0050163	Cpr60D	599.832	90.1827	2.4934	0.000135835	0.00179508
FBgn0015904	ara	272.959	56.049	2.13525	0.000138947	0.00182788
FBgn0053774	CG33774	4899.94	806.344	2.39654	0.000142638	0.00187239
FBgn0085284	Blos3	331.951	74.5895	2.02147	0.000143353	0.00187715
FBgn0040705	ND-B8	65.3509	2.28398	3.69739	0.000143698	0.00187936
FBgn0033931	Obp50e	10.4162	0.453646	3.51061	0.000144451	0.00188458
FBgn0014026	RpL7A	45863.4	9546.65	2.12526	0.000149731	0.00193452
FBgn0028946	Or35a	63.7391	1.11577	3.98175	0.000155857	0.00200637
FBgn0005593	RpL7	28810.8	6326.78	2.06051	0.000157157	0.00201824
FBgn0264460	asRNA:CR43868	26.1743	1.93299	3.14795	0.000162205	0.00207308
FBgn0036454	CG17839	13527.6	1919.92	2.55475	0.000162671	0.00207654
FBgn0053319	CR33319	8.12525	0.157146	3.90978	0.000163201	0.00208082
FBgn0032614	CG13284	113.579	22.8002	2.15049	0.000165858	0.00210462
FBgn0037873	SdhC	17991.6	2818.68	2.4453	0.000179637	0.0022633
FBgn0032805	CG10337	1148.36	160.112	2.56901	0.000184962	0.00231339
FBgn0025827	CG6421	33477.1	6013.45	2.29223	0.000185132	0.00231339
FBgn0050468	Ir52c	10.7462	0	4.19086	0.000187195	0.0023337
FBgn0033188	Drat	7330.23	1621.8	2.04812	0.000187945	0.0023403
FBgn0040793	CG7630	62441.7	9631.71	2.46092	0.00018893	0.00234983
FBgn0266099	CG44836	41.233	7.47625	2.29518	0.000197167	0.00244089
FBgn0038977	CG5376	150.354	22.7316	2.4578	0.000198887	0.0024561
FBgn0052230	ND-MLRQ	17655.1	2830.75	2.41702	0.000199548	0.0024561
FBgn0034245	UQCR-6.4	10292.6	2083.75	2.15241	0.000199989	0.00245869
FBgn0013673	mt:ATPase8	3167.88	148.441	3.49245	0.000204261	0.00250543
FBgn0039857	RpL6	17868.5	2779.77	2.44912	0.000206359	0.00252535
FBgn0266851	CR45312	59.7036	1.26744	3.85973	0.000216824	0.00262032
FBgn0027590	GstE12	53793.3	7395.17	2.57868	0.00021819	0.00263385
FBgn0264922	smt3	7148.64	1115.16	2.44331	0.000223788	0.00268925
FBgn0037686	RpL34b	21567	3519.83	2.39429	0.000224815	0.00269247
FBgn0035409	CG14963	290.381	36.8961	2.6475	0.000226575	0.00271051
FBgn0004841	TkR86C	130.618	4.79791	3.61279	0.000232745	0.0027657
FBgn0016061	side	99.5042	20.1661	2.11806	0.000235199	0.00277798
FBgn0028569	robl37BC	17.9876	1.09455	3.26396	0.000235645	0.00277847
FBgn0051065	ppk31	156.833	25.7156	2.36758	0.000236434	0.0027847
FBgn0264490	Eip93F	8130.33	1743.06	2.08154	0.00023915	0.00279743
FBgn0036106	CG6409	1.21461e+06	147927	2.69743	0.00024435	0.00284027
FBgn0034595	CG15657	58.9666	5.36285	2.96485	0.000251012	0.00290968
FBgn0042650	disco-r	707.771	52.6811	3.13623	0.000251541	0.00291115
FBgn0032916	CG9257	56.1666	1.08566	3.86554	0.000251945	0.00291266
FBgn0031715	tomb	13.1155	0	4.13533	0.000254721	0.00293239
FBgn0038135	CG8773	89.6977	4.97601	3.33854	0.000258166	0.00295256
FBgn0039406	RpL34a	3963.13	750.526	2.22352	0.000259321	0.00296259
FBgn0039239	CG13641	56.8246	10.0741	2.26829	0.000259999	0.00296511
FBgn0015789	Rab10	195.476	35.2955	2.26607	0.000263436	0.00299356
FBgn0029895	CG14441	286.822	63.4804	2.0356	0.000267102	0.00302555
FBgn0026088	CG14818	2608.12	463.604	2.2929	0.000277452	0.00312949
FBgn0039969	Fis1	7339.36	1364.75	2.24283	0.000280607	0.00315505
FBgn0262983	CG43291	7.27763	0	4.05418	0.000281276	0.00315925
FBgn0040606	CG6503	3792.11	351.79	2.94355	0.000288181	0.00321646
FBgn0038020	GstD9	964.411	135.97	2.54153	0.000291873	0.00324408
FBgn0030160	CG9691	184506	31938.5	2.32175	0.000298585	0.0033049
FBgn0038446	CG14903	394.336	88.1575	2.01795	0.000303422	0.00335496
FBgn0010265	RpS13	68840.3	14105.9	2.13015	0.000306	0.00337995
FBgn0033548	CG7637	527.099	73.9026	2.54101	0.000307222	0.00338293
FBgn0026372	RpL23A	53827.3	11219.1	2.11027	0.00030709	0.00338293
FBgn0086680	vvl	27858	3735.14	2.59127	0.000309098	0.00339657
FBgn0032987	RpL21	48012.4	9421.91	2.17947	0.000312129	0.0034158
FBgn0035756	unc-13-4A	786.494	35.5089	3.4668	0.000317221	0.00346086
FBgn0261552	ps	30900.6	6440.34	2.10923	0.000322522	0.00351345
FBgn0263981	asRNA:CR43730	119.07	5.38954	3.46213	0.000324215	0.00351916
FBgn0033753	Cyp301a1	17.7493	2.02306	2.74544	0.000324959	0.00352364
FBgn0266619	asRNA:CR45126	22.7057	2.00527	2.92106	0.000337141	0.00361892
FBgn0020617	Rx	53.443	11.1702	2.09101	0.000336997	0.00361892
FBgn0032422	atilla	31093.2	5240.63	2.34597	0.000354677	0.00380332
FBgn0031722	CG14011	51.8578	1.26402	3.72517	0.000358166	0.00383302
FBgn0265187	CG44252	97.7327	12.5039	2.60398	0.000360682	0.00384836
FBgn0033520	Prx2540-1	111.669	14.8769	2.5921	0.000360447	0.00384836
FBgn0267808	asRNA:CR46133	11.3698	0	4.03877	0.000365599	0.00388527
FBgn0083956	CG34120	24862.3	4856.89	2.18062	0.000369777	0.00391703
FBgn0261592	RpS6	20490.8	4171.66	2.13335	0.000370371	0.00391703
FBgn0031885	Mnn1	928.243	193.767	2.09994	0.000373533	0.00394597
FBgn0035334	CG8993	3284.45	652.098	2.16052	0.000381279	0.00400794
FBgn0002569	Mal-A2	64.2651	3.88461	3.2547	0.000387732	0.00406775
FBgn0266304	asRNA:CR44969	672.351	70.5594	2.81555	0.000388147	0.0040681
FBgn0083981	RunxA	7.40165	0.157146	3.68721	0.00039982	0.00416994
FBgn0267990	CR46257	33.8598	5.29577	2.34121	0.000401317	0.00418146
FBgn0263083	CG43351	145.3	12.7399	2.95739	0.000406257	0.00422468
FBgn0002565	Lsp2	16.2529	2.36542	2.50632	0.000408557	0.00424445
FBgn0034290	CG5773	611.316	83.0379	2.56338	0.00040948	0.0042499
FBgn0032494	CG5945	788798	110874	2.53181	0.000413529	0.00427942
FBgn0264916	asRNA:CR44107	375.967	38.7668	2.8267	0.000422087	0.00434689
FBgn0037115	CG11249	20.836	1.27976	3.19281	0.000432993	0.00443777
FBgn0263852	Dad1	1936.91	366.599	2.20967	0.000448735	0.0045771
FBgn0031914	CG5973	265887	40254.7	2.45131	0.000461427	0.00468273
FBgn0026753	Vha13	30841.1	5268.48	2.32332	0.000461695	0.00468273
FBgn0032588	CG5968	59.3064	2.42564	3.45459	0.000470524	0.00475837
FBgn0263621	CG43630	46.2395	6.95895	2.39632	0.000474854	0.004784
FBgn0053783	CG33783	6.87918	0.169467	3.66208	0.000478801	0.00480559
FBgn0011693	Pdh	109.358	9.66304	2.9376	0.000480102	0.00481375
FBgn0047000	CG33946	26.3199	2.64439	2.82813	0.000490861	0.00489437
FBgn0037520	CG18268	6.98035	0	3.9391	0.000495871	0.00493509
FBgn0051997	CG31997	27533.6	4033.84	2.4819	0.000500066	0.00496295
FBgn0085243	CG34214	34.2823	3.64518	2.72118	0.000500601	0.00496363
FBgn0040813	Nplp2	89896.8	5613.54	3.20914	0.000514172	0.00507929
FBgn0040519	CG15219	10.4151	0.453646	3.40747	0.0005147	0.0050798
FBgn0031545	CG3213	28.8732	2.97279	2.7438	0.000524882	0.00514694
FBgn0085228	CG34199	6.63116	0	3.90821	0.000524799	0.00514694
FBgn0032151	nAChRalpha6	65.7414	5.95131	2.89672	0.000535001	0.00523172
FBgn0266720	Snap24	591.295	78.9486	2.57061	0.000538247	0.00525383
FBgn0051769	CG31769	4970.04	895.775	2.25966	0.000539793	0.00525928
FBgn0262880	CG43235	48.7429	3.63971	3.06905	0.000542588	0.00527516
FBgn0035926	CG5804	28.5937	0.169467	3.89727	0.00054679	0.00530805
FBgn0036629	GluRS-m	374.679	53.4739	2.50284	0.000550257	0.00532714
FBgn0029606	CG14052	22.9804	4.27719	2.31783	0.000567902	0.00546324
FBgn0263257	Cngl	138.85	29.3808	2.06453	0.000578044	0.00554579
FBgn0026879	CG13364	7350.37	1277.35	2.29684	0.000586572	0.0056046
FBgn0265096	asRNA:CR44201	40.1409	1.5393	3.45991	0.000602824	0.00572683
FBgn0031228	ND-15	5830.08	1106.09	2.19956	0.000615243	0.00582405
FBgn0029986	CG15332	25.8794	1.72656	3.12696	0.000622204	0.00586909
FBgn0038045	NANS	62.458	6.49641	2.79184	0.000625843	0.00589819
FBgn0032074	Tsp29Fa	7.15243	0.169467	3.58777	0.000626869	0.00590091
FBgn0037222	CG14642	28.1113	4.85307	2.24552	0.000628687	0.00590412
FBgn0266320	CR44985	32.6259	2.30204	3.0768	0.000660875	0.00614402
FBgn0086558	Ubi-p5E	1366.3	219.059	2.37651	0.000682108	0.00631128
FBgn0262140	CG42866	43.8788	5.26962	2.63658	0.000715151	0.00657137
FBgn0266065	asRNA:CR44818	5.00949	0	3.81186	0.00072162	0.00661057
FBgn0083167	Neb-cGP	16376.2	2263.14	2.52415	0.000721601	0.00661057
FBgn0035047	Pof	1628.13	198.988	2.64112	0.000722517	0.00661057
FBgn0033601	Cpr47Ed	14.6793	0.677867	3.32605	0.000739178	0.00671116
FBgn0001992	Cyp303a1	50.9446	7.34005	2.44798	0.000740497	0.00671741
FBgn0265201	CG44261	54.7166	8.57875	2.37722	0.000751321	0.00680402
FBgn0030311	CG11699	20.5628	2.565	2.56778	0.000754839	0.00683008
FBgn0037962	CG6971	19.4396	3.26039	2.25857	0.000757131	0.006845
FBgn0262001	CG42819	20.1667	1.23733	3.14376	0.000767726	0.00691205
FBgn0263353	CG11000	56.9605	11.2843	2.10643	0.000774509	0.00696078
FBgn0263445	asRNA:CR43468	31.4908	0.995583	3.50625	0.000779393	0.00699289
FBgn0032483	CG15482	111.717	18.2088	2.34081	0.000780842	0.00699971
FBgn0053200	VepD	102.908	11.0386	2.73041	0.000785592	0.00701897
FBgn0051547	NKCC	175.782	23.2954	2.56108	0.000786594	0.00702203
FBgn0030326	CG2444	40.5827	4.54358	2.69196	0.000802001	0.0071476
FBgn0263930	dally	1960.97	425.034	2.04189	0.000810468	0.00719898
FBgn0250834	CG33308	21.2464	0.326613	3.67045	0.000828494	0.00730432
FBgn0037475	Fer1	24.1061	1.50398	3.17199	0.000838012	0.00736994
FBgn0053213	CG33213	222.588	38.0288	2.30136	0.000851422	0.00745711
FBgn0034994	Ir60a	10.9159	0.665546	3.13009	0.000862595	0.00754258
FBgn0003257	r-l	3756.34	546.138	2.46573	0.000865968	0.00755348
FBgn0043069	MESK4	85.9443	11.1228	2.5533	0.000868182	0.00755811
FBgn0004045	Yp1	16.4718	1.14041	3.02181	0.000868626	0.00755811
FBgn0011571	caz	521.985	106.573	2.10777	0.000875777	0.00759553
FBgn0038693	unc79	515.642	63.3835	2.6187	0.000896304	0.00772954
FBgn0026738	CG7857	663.796	119.545	2.23945	0.000910355	0.00782539
FBgn0033268	Obp44a	12.8855	2.04428	2.43002	0.000931306	0.00797333
FBgn0000659	fkh	41.1529	3.92799	2.7874	0.000971877	0.00826755
FBgn0263934	esn	100.496	18.7607	2.20119	0.000973529	0.008275
FBgn0033190	CG2137	88.7355	19.2855	2.01484	0.000992638	0.0084106
FBgn0035687	CG13296	21.6632	0.628586	3.46939	0.00105788	0.00887872
FBgn0033015	d4	1727.15	381.397	2.01272	0.00107205	0.00898346
FBgn0034474	Obp56g	42.4153	1.51288	3.41047	0.00107615	0.00899663
FBgn0020618	Rack1	13371.7	2903.76	2.03368	0.00108039	0.00902501
FBgn0031859	CG17377	18.3694	1.83238	2.82292	0.00109299	0.00909451
FBgn0262888	asRNA:CR43243	66.4522	10.0903	2.39034	0.00110169	0.00913849
FBgn0267995	asRNA:CR46262	38.1819	3.28161	2.87645	0.00110395	0.00915008
FBgn0261361	CG42638	7.44853	0	3.71838	0.00110735	0.00917116
FBgn0001186	Hex-A	12092.9	2198.92	2.22655	0.0011103	0.00918842
FBgn0035423	eIF1	6324.32	1170.3	2.20687	0.00113693	0.00938693
FBgn0028342	ATPsyndelta	9049.19	1913.64	2.0616	0.00113909	0.00939751
FBgn0039685	Obp99b	18798.5	1568.72	2.92412	0.0011589	0.00952172
FBgn0031070	CG12702	406.343	60.0412	2.43412	0.00116212	0.00952852
FBgn0035632	Ppat-Dpck	280.56	55.3604	2.13274	0.00117528	0.00962039
FBgn0033405	CG13954	53.2475	8.72452	2.28081	0.00121582	0.00988513
FBgn0000179	bi	3384.08	707.328	2.07196	0.00121816	0.00989661
FBgn0033724	CG8501	70.8509	8.64375	2.58538	0.00122008	0.00989712
FBgn0031822	Phf5a	1217.49	241.596	2.12721	0.00121925	0.00989712
FBgn0039820	CG15554	157.347	23.6893	2.4198	0.0012268	0.00993653

## Sheet: wcs < Poxn
FlyBase ID	Gene Symbol	Control	Poxn	log2FoldChange	pvalue	pvalue_adj
FBgn0025454	Cyp6g1	13.7572	1231.41	-6.0003	4.89721e-34	1.93331e-31
FBgn0013772	Cyp6a8	83.2279	1419.47	-3.9771	7.80757e-24	2.13387e-21
FBgn0002645	Map205	2.99175	125.744	-4.73866	7.39143e-15	1.5151e-12
FBgn0035785	ppk26	86.4459	873.683	-3.17309	9.74775e-12	1.52796e-09
FBgn0001112	Gld	152.662	2077.88	-3.54119	1.90101e-11	2.85393e-09
FBgn0033915	CG8485	47.8965	253.137	-2.34112	6.83339e-11	9.21989e-09
FBgn0035490	CG1136	114.361	583.114	-2.26512	2.19543e-10	2.72106e-08
FBgn0020258	ppk	41.729	306.998	-2.7166	9.43207e-10	1.04725e-07
FBgn0033979	Cyp6a19	15.5966	122.216	-2.9419	5.154e-09	4.65564e-07
FBgn0051810	CG31810	4.16068	63.4563	-4.1045	9.34595e-09	7.72237e-07
FBgn0034389	Mctp	74.6756	616.693	-2.83502	1.93923e-08	1.47645e-06
FBgn0040697	Teh3	38.6456	371.313	-3.04825	4.43944e-08	2.9761e-06
FBgn0036984	CG13248	5.60908	78.5774	-3.22819	2.54868e-07	1.18115e-05
FBgn0035553	CG13722	1.62048	46.6883	-3.93226	2.69022e-07	1.22543e-05
FBgn0032521	CG7110	29.7404	190.662	-2.53671	2.9322e-07	1.31321e-05
FBgn0032601	yellow-b	60.9353	669.79	-3.13319	4.14387e-07	1.77415e-05
FBgn0051176	CG31176	7.77368	91.7437	-3.10352	5.95492e-07	2.33358e-05
FBgn0032470	CG5142	39.4007	245.189	-2.42151	6.30151e-07	2.44247e-05
FBgn0013563	Pex1	9.52055	61.4398	-2.56484	6.52994e-07	2.49472e-05
FBgn0084049	CR41440	0	25.2982	-4.87788	1.25738e-06	4.36561e-05
FBgn0034275	CG5002	489.215	2317.38	-2.14942	3.46906e-06	9.48122e-05
FBgn0033698	CG8858	20.3438	128.679	-2.4641	3.81393e-06	0.000101378
FBgn0037265	spartin	16.2288	90.1146	-2.25148	4.87776e-06	0.000124681
FBgn0032116	Mco1	51.7777	229.765	-2.11961	7.19579e-06	0.000170353
FBgn0027537	Nup93-1	30.1088	147.798	-2.06564	8.70292e-06	0.000198214
FBgn0086356	tum	1.62048	32.1799	-3.45379	8.9351e-06	0.000202206
FBgn0020389	Papss	69.2529	313.481	-2.04838	9.74823e-06	0.000215573
FBgn0027584	CG4757	628.041	11362.4	-3.56155	1.4904e-05	0.000298053
FBgn0066101	LpR1	77.814	345.984	-2.03691	1.52976e-05	0.00030535
FBgn0000577	en	15.8532	83.7554	-2.08967	1.66959e-05	0.000326663
FBgn0038815	CG5466	7.37761	46.1055	-2.33138	1.71036e-05	0.000333286
FBgn0031251	CG4213	4.01264	33.4792	-2.96155	1.86919e-05	0.000359633
FBgn0053145	GalT1	13.9052	76.2349	-2.21571	1.89676e-05	0.000364281
FBgn0259985	Mppe	12.5111	62.5639	-2.05802	2.91526e-05	0.000519629
FBgn0032415	rho-6	31.3609	138.903	-2.02627	2.96163e-05	0.000525257
FBgn0033978	Cyp6a23	475.796	5105.35	-3.04266	3.55566e-05	0.000603534
FBgn0033816	CG4679	35.6613	173.858	-2.07847	5.0903e-05	0.000809814
FBgn0032495	CG16820	9.60006	80.3403	-2.75468	5.263e-05	0.000827409
FBgn0037650	CG11977	0	14.3766	-4.13304	9.15878e-05	0.00128791
FBgn0030981	CG14191	89.3042	708.232	-2.67712	0.000112028	0.0015388
FBgn0053679	CG33679	2.89058	22.7496	-2.91355	0.000112463	0.0015408
FBgn0051728	l(2)k05911	8.02289	72.7415	-2.71482	0.000112407	0.0015408
FBgn0035157	CG13894	6.25556	36.8532	-2.20578	0.000135403	0.00179508
FBgn0283473	S6KL	46.2318	226.172	-2.07396	0.000144682	0.00188529
FBgn0037974	CG12224	10.6162	92.452	-2.59779	0.00017289	0.00218864
FBgn0036273	INPP5E	17.8253	104.23	-2.23272	0.000211978	0.00257344
FBgn0039486	caix	13.0843	167.025	-2.9839	0.000234427	0.0027764
FBgn0039631	Sirt7	4.88548	27.0638	-2.4593	0.000256417	0.00293659
FBgn0040261	Ugt36Bb	0.249213	14.2956	-3.51375	0.000307908	0.00338699
FBgn0033696	Cyp6g2	0	11.5461	-3.83133	0.00037927	0.0039947
FBgn0003130	Poxn	5.98469	41.6116	-2.5218	0.000566156	0.00545629
FBgn0053503	Cyp12d1-d	0	9.88178	-3.70263	0.000629607	0.00590756
FBgn0003149	Prm	210.086	953.13	-2.02154	0.000651334	0.0060733
FBgn0010019	Cyp4g1	100.692	982.11	-2.79564	0.000722396	0.00661057
FBgn0037763	CG16904	14.0064	158.064	-2.87961	0.000734976	0.0066844
FBgn0031306	CG4577	6.87918	37.0581	-2.13546	0.00082213	0.00726021
FBgn0259678	sqa	7.9772	51.612	-2.22227	0.000889587	0.00767782
FBgn0263607	l(3)72Dp	32.5734	218.005	-2.35829	0.0012146	0.0098828
