# Supplementary material for: Chemosensory sensilla of the Drosophila wing express a candidate ionotropic pheromone receptor
Source: PLoS Biol. 2019 May 21;17(5):e2006619. doi: 10.1371/journal.pbio.2006619 (PMC6528970; doi:10.1371/journal.pbio.2006619)
Supplement: S1 Data — (XLSX) [file pbio.2006619.s013.xlsx]

## Sheet: Fig. 3B
	Control margin	Recipient margin	Rest of control wing	Rest of recipient wing
Wing_1	290.01	308.521	128.493	200.92
Wing_2	282.585	353.269	141.909	186.08
Wing_3	311.74	739.273	139.582	173.242
Wing_4	414.118	1892.19	142.236	374.493
Wing_5	383.332	2171.06	137.647	365.117
Wing_6	338.088	1293.06	93.802	269.493
Wing_7	390.632	1204.28	129.391	252.06
Wing_8	328.251	396.702	133.328	157.369
Wing_9	451.08	5739.95	178.756	2102.98
Wing_10	298.925	2365.01	121.618	569.904
Wing_11	336.761	2283.83	162.341	799.905
Wing_12	417.26	5469.29	173.061	6693.09
Wing_13	364.21	7812.54	147.769	5703.96
Wing_14	386.008	2282.09	140.103	509.788
Wing_15	365.619	1287.6	179.451	203.741
Wing_16	338.923	4978.41	173.042	579.809
Wing_17	367.023	4744.05	174.984	658.878

## Sheet: Fig. 3C
	Control margin	Recipient margin	Rest of control wing	Rest of recipient wing
Wing_1	306.429	487.584	216.554	1717.24
Wing_2	433.719	1757.24	202.023	417.596
Wing_3	439.78	1295.75	191.497	278.095
Wing_4	431.595	855.304	209.855	335.043
Wing_5	418.739	490.801	224.856	216.919
Wing_6	445.469	982.86	202.888	363.118
Wing_7	393.863	2481.46	227.032	361.294
Wing_8	442.082	9238.83	161.123	6182.03
Wing_9	485.472	378.999	179.52	189.806
Wing_10	417.596	1027.97	282.487	225.934
Wing_11	256.886	696.742	198.499	326.288
Wing_12	383.451	439.802	177.598	254.282
Wing_13	387.959	395.127	212.807	235.504
Wing_14	336.858	1481.58	177.838	1277.18
Wing_15	413.121	1187.52	209.316	609.54
Wing_16	510.434	5904.74	244.269	3463.82
Wing_17	299.216	1517.84	178.614	570.038
Wing_18	511.601	3651.37	212.58	2360.56
Wing_19	496.389	2441.18	258.306	1242.66
Wing_20	514.934	7130.4	194.238	1783.96

## Sheet: Fig. 3D
	Control margin	Recipient margin	Rest of control wing	Rest of recipient wing
Wing_1	153.527	1170.62	76.1865	233.144
Wing_2	235.316	591.285	99.0359	262.701
Wing_3	280.252	365.7	99.5442	231.857
Wing_4	191.083	326.295	76.1604	210.308
Wing_5	184.697	315.725	73.4314	214.343
Wing_6	134.958	383.321	88.7869	177.908
Wing_7	155.956	501.249	69.2911	326.993
Wing_8	160.496	1442.26	72.6111	954.653
Wing_9	157.35	1496.81	52.3389	387.311
Wing_10	109.452	611.532	54.0353	154.395
Wing_11	116.291	135.672	38.1955	91.126
Wing_12	126.805	1499.07	63.6449	163.18
Wing_13	57.1045	688.475	71.3752	216.509
Wing_14	121.005	851.763	65.5425	160.862
Wing_15		382.444		195.934
Wing_16		387.77		170.402

## Sheet: Fig. 4a
Genotype Time (min)	IR52a2	IR52a3	IR52a5	wCS
5.44448	1
10.4066	0
10.1321	0
10.2862	0
0.832936	1
1.30966	1
2.4954	1
10.8694	1
10.2867	0
1.16806	1
12.9801	0
10.0673	0
10.1299	0
14.0594	0
9.26339	1
9.22025	1
10.0682	0
6.75609	1
10.565	0
12.7823	0
6.29759	1
1.49491	1
4.85626	1
8.94517	1
10.2833	0
10.3225	0
10.1683	0
10.4745	0
10.2698	0
10.6538	0
9.32729	1
6.1159	1
12.1095	0
10.4976	0
12.1337	0
2.69141	1
10.1466	0
5.36517	1
10.5342	0
10.5161	0
12.2491	0
12.2333	0
12.0026	0
12.2186	0
9.88741		0
10.3094		0
10.2301		1
10.0684		0
7.01733		1
10.7911		0
10.628		0
10.2899		0
10.6632		0
0.639531		1
10.1526		0
5.2659		1
12.9672		0
0.895369		1
10.0759		0
0.678578		1
3.86217		1
8.78222		0
3.55251		1
10.3486		0
1.3718		1
1.96751		1
1.55155		1
14.0488		0
10.5203		0
4.85028		1
12.7975		0
10.0737		0
14.0375		0
10.1399		0
3.29197		1
10.3684		0
12.7942		0
10.0771		0
12.0138		0
10.3272		0
10.1628		0
12.0072		0
10.2013		0
10.3137		0
10.1594		0
12.0148			0
10.1703			0
6.69302			1
2.41537			1
12.017			0
10.6448			0
10.1236			0
10.1002			0
10.5777			0
12.7413			0
10.4047			0
6.19824			1
12.1105			0
2.70628			1
10.3986			0
10.1181			0
6.92164			1
10.1233			0
12.9797			0
7.37217			1
10.1264			0
10.0749			0
12.9793			0
10.3482			0
10.1155			0
10.0821			0
10.0696			0
10.4217			0
3.79385			1
6.50522			1
3.06472			1
4.93718			1
10.4729			0
1.02199			1
5.37402				1
2.37082				1
8.40057				1
10.5613				0
10.6493				1
10.2875				0
3.60048				1
4.99743				1
7.85048				1
3.78427				1
2.52006				1
10.2546				0
10.3368				0
1.6516				1
1.32608				1
4.13056				1
10.0867				0
4.80644				1
7.8199				1
10.7907				0
9.80524				0
2.216				1
2.59238				1
8.63831				1
5.95772				1
10.1314				0
5.57655				1
1.59758				1
5.59688				1
1.93651				1
3.27486				1
12.9804				0
1.50852				1
0.761979				1
1.15458				1
2.15221				1
4.93055				1
10.1264				0
12.9693				0
1.75207				1
12.2593				0
3.36997				1
6.74678				1
1.14346				1
1.97379				1
2.12148				1

## Sheet: Fig. 4b
Genotype Time (min)	Rescue	IR52a-5, UAS-IR52a	IR52a-5, IR52a-GAL4
11.9629			0
10.8238			0
10.6736			0
10.5758			0
2.04212			1
11.2495			0
10.6298			0
10.5092			0
10.6324			0
11.3043			0
12.9202			0
4.23088			1
10.5704			0
11.9771			0
9.68149			1
10.5341			0
2.88878			1
10.6354			0
10.6337			0
10.8218			0
11.5477			0
10.309	0
8.14618	1
5.08663	1
10.822	0
2.08927	1
9.26184	1
3.88082	1
2.71171	1
11.3124	0
7.06537	1
3.51217	1
10.5155	0
10.5653	0
1.06499	1
8.48695	1
5.38307	1
4.07919	1
4.65103	1
3.47398	1
6.2091		1
10.5113		0
11.5935		0
11.9359		0
11.6173		0
10.6403		0
10.6534		0
0.245397		1
10.5887		0
9.52283		1
11.9628		0
10.7715		0
10.609		0
10.8377		0
10.6769		0
10.8293		0
10.7792		0
11.2289		0
9.47622		1
11.3371		0
11.6053		0
10.261		0
3.55251		1
10.3486		0
1.3718		1
1.96751		1
1.55155		1
14.0488		0
10.5203		0
4.85028		1
12.7975		0
10.0737		0
14.0375		0
10.1399		0
3.29197		1
10.3684		0
12.7942		0
10.0771		0
12.0138		0
10.3272		0
10.1628		0
12.0072		0
10.2013		0
10.3137		0
10.1594		0
12.0148			0
10.1703			0
6.69302			1
2.41537			1
12.017			0
10.6448			0
10.1236			0
10.1002			0
10.5777			0
12.7413			0
10.4047			0
6.19824			1
12.1105			0
2.70628			1
10.3986			0
10.1181			0
6.92164			1
10.1233			0
12.9797			0
7.37217			1
10.1264			0
10.0749			0
12.9793			0
10.3482			0
10.1155			0
10.0821			0
10.0696			0
10.4217			0
3.79385			1
6.50522			1
3.06472			1
4.93718			1
10.4729			0
1.02199			1
5.37402				1
2.37082				1
8.40057				1
10.5613				0
10.6493				1
10.2875				0
3.60048				1
4.99743				1
7.85048				1
3.78427				1
2.52006				1
10.2546				0
10.3368				0
1.6516				1
1.32608				1
4.13056				1
10.0867				0
4.80644				1
7.8199				1
10.7907				0
9.80524				0
2.216				1
2.59238				1
8.63831				1
5.95772				1
10.1314				0
5.57655				1
1.59758				1
5.59688				1
1.93651				1
3.27486				1
12.9804				0
1.50852				1
0.761979				1
1.15458				1
2.15221				1
4.93055				1
10.1264				0
12.9693				0
1.75207				1
12.2593				0
3.36997				1
6.74678				1
1.14346				1
1.97379				1
2.12148				1

## Sheet: Fig. 4c
Genotype Time (min)	IR52a2	IR52a3	IR52a5	wCS
0.499049	1
0.674984	1
0.644735	1
10.2862	0
0.518844	1
0.672545	1
1.55737	1
7.1006	1
2.59843	1
0.481944	1
0.792618	1
0.322514	1
0.542646	1
9.35516	1
4.02825	1
0.862706	1
2.02605	1
1.43557	1
7.18578	1
0.513768	1
0.838843	1
1.39053	1
0.475639	1
8.43626	1
10.3225	0
1.75594	1
0.138117	1
5.75529	1
10.6538	0
1.57028	1
1.13497	1
5.93028	1
10.4976	0
12.1337	0
2.50391	1
10.1466	0
0.168982	1
0.500291		1
2.49862		1
3.52189		1
0.393274		1
1.75451		1
0.870556		1
1.56678		1
10.2899		0
10.6632		0
0.466498		1
1.29703		1
1.99165		1
0.538509		1
0.382529		1
0.233065		1
0.639483		1
1.49969		1
0.628589		1
0.89541		1
7.55567		1
0.292818		1
0.214586		1
0.082944		1
4.16961		1
10.5203		0
1.04104		1
12.7975		0
7.93637		1
14.0375		0
1.32886		1
0.011138		1
10.3684		0
12.7942		0
0.144345		1
12.0138		0
10.3272		0
3.13069		1
12.0072		0
10.2013		0
0.514927		1
9.62473			1
10.1703			0
0.190139			1
1.07334			1
3.80212			1
0.455068			1
10.1236			0
1.3179			1
0.539583			1
2.26473			1
3.50245			1
0.553897			1
12.1105			0
0.56228			1
2.58001			1
2.17165			1
0.754062			1
10.1233			0
12.9797			0
1.6813			1
1.11068			1
10.0749			0
12.9793			0
10.0976			1
0.134381			1
4.77697			1
5.11789			1
10.4217			0
3.63709			1
5.44964			1
0.246699				1
1.2813				1
0.221214				1
1.7442				1
10.5023				1
0.534588				1
2.65229				1
2.36233				1
2.24748				1
0.484647				1
0.94147				1
10.2546				0
0.102083				1
1.63562				1
1.30794				1
0.456944				1
10.0867				0
1.17332				1
5.10157				1
10.7907				0
0.555957				1
0.21601				1
1.10232				1
1.78936				1
0.150024				1
1.59817				1
1.20546				1
1.55455				1
5.55225				1
1.10807				1
1.93874				1
1.3506				1
0.14911				1
0.392175				1
0.974316				1
0.861023				1
0.079974				1
0.73294				1
0.224692				1
0.48916				1
5.59688				1
1.93651				1
3.27486				1
12.9804				0
1.50852				1
0.761979				1
1.15458				1
2.15221				1
4.93055				1
10.1264				0
12.9693				0
1.75207				1
12.2593				0
3.36997				1
6.74678				1
1.14346				1
1.97379				1
2.12148				1

## Sheet: Fig. 4d
Genotype Time (min)	Rescue	IR52a-5, UAS-IR52a	IR52a-5, IR52a-GAL4
0.552553			1
0.199181			1
0.145177			1
1.94931			1
0.070732			1
0.538179			1
0.630615			1
10.5092			0
0.103281			1
0.56161			1
1.33213			1
0.726819			1
10.5704			0
11.9771			0
0.318979			1
1.42632			1
0.16266			1
0.668908			1
1.19755			1
10.8218			0
1.32283			1
1.09854			1
18.8299			0
1.96038			1
18.8398			0
1.26306			1
1.44121			1
1.92179			1
0.43092			1
2.32328			1
9.83022			1
18.8145			0
2.295	1
0.077106	1
0.23896	1
0.533187	1
0.335229	1
1.34268	1
0.743977	1
0.700381	1
0.457366	1
0.349923	1
0.485069	1
2.94263	1
0.460815	1
0.227468	1
2.84084	1
0.831532	1
0.576016	1
0.219231	1
0.730595	1
10.8167	0
0.397586	1
3.74106	1
1.49494	1
1.55073	1
0.229236	1
0.210929	1
6.40727	1
0.746774	1
0.507677	1
0.325085	1
0.564252	1
0.701475		1
0.531167		1
0.30151		1
0.512375		1
11.6173		0
0.818222		1
7.15295		1
0.222961		1
6.74294		1
0.261392		1
1.65503		1
2.29141		1
0.495534		1
10.8377		0
10.6769		0
0.487751		1
0.250792		1
0.313716		1
1.5481		1
11.3371		0
0.28581		1
0.403656		1
1.82152		1
1.37695		1
1.16764		1
1.9432		1
10.8241		1
4.54659		1
13.1671		0
18.5157		0
10.5777			0
12.7413			0
10.4047			0
6.19824			1
12.1105			0
2.70628			1
10.3986			0
10.1181			0
6.92164			1
10.1233			0
12.9797			0
7.37217			1
10.1264			0
10.0749			0
12.9793			0
10.3482			0
10.1155			0
10.0821			0
10.0696			0
10.4217			0
3.79385			1
6.50522			1
3.06472			1
4.93718			1
10.4729			0
1.02199			1
5.37402				1
2.37082				1
8.40057				1
10.5613				0
10.6493				1
10.2875				0
3.60048				1
4.99743				1
7.85048				1
3.78427				1
2.52006				1
10.2546				0
10.3368				0
1.6516				1
1.32608				1
4.13056				1
10.0867				0
4.80644				1
7.8199				1
10.7907				0
9.80524				0
2.216				1
2.59238				1
8.63831				1
5.95772				1
10.1314				0
5.57655				1
1.59758				1
5.59688				1
1.93651				1
3.27486				1
12.9804				0
1.50852				1
0.761979				1
1.15458				1
2.15221				1
4.93055				1
10.1264				0
12.9693				0
1.75207				1
12.2593				0
3.36997				1
6.74678				1
1.14346				1
1.97379				1
2.12148				1

## Sheet: Fig. 4e
Genotype Time (min)	IR52a2	IR52a3	IR52a5	wCS
58.322	0
90.3307	0
61.5674	0
61.5754	0
30.5445	0
90.3606	0
25.6913	0
54.0302	0
30.1277	0
3.09538	0
53.9909	0
28.6933	0
58.322	0
90.3307	0
61.5674	0
61.5754	0
30.5445	0
90.3606	0
25.6913	0
54.0302	0
30.1277	0
3.09538	0
53.9909	0
28.6933	0
10.4181	1
67.2584	1
54.03		0
54.0353		0
54.0381		0
54.03		0
54.0353		0
54.0381		0
43.2721		0
15.2597		1
0.471443		1
30.1213		0
95.9865		0
95.9865		0
0.691691		1
30.1289		0
58.4291		0
61.5585		0
30.5422		0
61.1582		0
30.1815		0
58.4291		0
61.5585		0
30.5422		0
61.1582		0
30.1815		0
2.81846		1
30.5447		0
4.39052			1
30.1961			0
58.3221			0
42.4626			0
95.9961			0
30.185			0
58.3155			0
37.7651			0
30.5391			0
58.3221			0
42.4626			0
95.9961			0
30.185			0
58.3155			0
37.7651			0
30.5391			0
95.9897			0
0.286125			1
54.0405			0
1.42814			1
30.4967			0
30.4967			0
90.3447			0
2.25501			1
54.0406			0
54.0406			0
0.784335				1
33.9612				1
30.1583				0
30.1583				0
1.83835				1
30.5275				0
90.3605				0
90.3605				0
0.676413				1
20.9093				1
8.88285				1
30.16				0
30.5546				0
30.5546				0
6.93533				1
0.834252				1
1.01368				1
95.9897				0
11.6254				1
2.21479				1
6.17953				1
1.33613				1
1.16412				1
30.1792				0
0.727619				1
7.70521				1
6.11343				1
5.96216				1
0.564974				1
0.947032				1
25.6203				0
25.6203				0
28.3749				1
16.1963				1
6.50522			1
3.06472			1
4.93718			1
10.4729			0
1.02199			1
5.37402				1
2.37082				1
8.40057				1
10.5613				0
10.6493				1
10.2875				0
3.60048				1
4.99743				1
7.85048				1
3.78427				1
2.52006				1
10.2546				0
10.3368				0
1.6516				1
1.32608				1
4.13056				1
10.0867				0
4.80644				1
7.8199				1
10.7907				0
9.80524				0
2.216				1
2.59238				1
8.63831				1
5.95772				1
10.1314				0
5.57655				1
1.59758				1
5.59688				1
1.93651				1
3.27486				1
12.9804				0
1.50852				1
0.761979				1
1.15458				1
2.15221				1
4.93055				1
10.1264				0
12.9693				0
1.75207				1
12.2593				0
3.36997				1
6.74678				1
1.14346				1
1.97379				1
2.12148				1

## Sheet: Fig. 4f
Control	IR52a2	IR52a3	IR52a5
0.016242	0	0	0.033117
0	0	0	0
0	0	0	0
0	0	0	0
0.129944	0	0.033199	0
0	0	0	0
0	0	0.033191	0
0.055406	0	0	0
0.489636	0	0	0
0.129921	0	0	0.333083
0.03317	0	0	0
0.231948	0	0	0.033206
1.45778	0.114617	0.065478	0
0.017149	0	0	0
0	0	0	0
0.02312	0	0	0
0.064968	0	0.02311	0
0	0	0	0
0.032757	0	0	0
0	0	0	0
0.016243	0	0	0
0.165782	0	0	0.041671
0	0	0	0
0.066487	0	0	0
0	0	0	0
0.081201	0.01042	0	0
0.03317
0
0.033131
0.102891
0
0.02312

## Sheet: Fig. 5a
Genotype Time (min)	IR52a-GAL4/UAS-GtACR ATR	IR52a-GAL4/UAS-GtACR No-ATR	+/UAS-GtACR ATR
2.19726			1
0.999351			1
9.99532			0
9.07806			1
3.48786			1
3.016			1
0.668235			1
1.47348			1
10.1372			0
0.874367			1
6.35386			1
2.30251			1
10.1747			0
6.61887			1
15.5717			0
10.1601			0
1.13213			1
1.53208			1
0.745515			1
6.51811			1
6.43078			1
10.1538			0
3.40195			1
1.51253			1
2.58496			1
1.76875			1
1.16018			1
1.37326		1
3.82511		1
2.20437		1
1.04084		1
0.959837		1
6.70748		1
1.33151		1
4.06523		1
5.30723		1
8.9395		1
10.2064		0
2.32085		1
3.24373		1
10.2328		0
6.907		1
6.82036		1
1.02835		1
0.728025		1
4.90429		1
0.924542		1
2.61559		1
0.769898		1
1.2146	1
16.1186	0
10.1805	0
10.2326	0
10.2391	0
9.85694	0
1.20505	1
8.97604	1
7.61236	1
10.5618	0
10.1793	0
10.0799	0
10.2758	0
10.2406	0
10.1587	0
10.7967	0
10.4154	0
10.2376	0
0.862623	1
10.3887	0
8.94517	0
10.3036	0
16.178	0

[truncated: 12 more sheets: Fig. 5b, Fig. 5c, Fig. 5d, Fig. 5e, Fig. 6a, Fig. 6b, Fig. 6c, Fig. 6d, Fig. 8C, Fig. 8D, Fig. 8E, Fig. 8F]
