# Supplementary material for: Chemosensory sensilla of the Drosophila wing express a candidate ionotropic pheromone receptor
Source: PLoS Biol. 2019 May 21;17(5):e2006619. doi: 10.1371/journal.pbio.2006619 (PMC6528970; doi:10.1371/journal.pbio.2006619)
Supplement: S2 Data — (XLSX) [file pbio.2006619.s014.xlsx]

## Sheet: Fig. S1A
	WCS			Poxn
IR25a	1.16871	3.2901	7.87464	0.312391	0.495787	0.428143
IR76b	1.92977	4.47343	5.80288	0.651898	0.65707	0.632207
IR52b	1.08074	1.48344	2.37868	0.020247	0.018658	0
IR60f	3.58126	0.21169	0.300215	0	0	0.149761
IR52a	0.268641	1.02339	2.66157	0.020129	0	0
IR56b	0.174686	1.53099	0.302649	1.73629	1.7926	1.75115
IR60a	0.549224	0.221155	0.43975	0.032825	0	0.08553
IR75b	1.06242	0.089269	0	0	0	0.062171
IR76a	0.141311	0.443566	0.248194	0.529892	0.253894	0.220692
IR52c	0	0.0301	0.59146	0	0	0
IR47b	0.392465	0.088331	0	0	0.081817	0
IR64a	0.089837	0.100344	0.282078	0.040172	0.049404	0.055861
IR31a	0.106957	0.287064	0.047634	0.447314	0.324066	0.732689
IR56d	0.252756	0.056608	0	0.056762	0.052318	0.098549
IR51a	0.145297	0.097753	0.063691	0	0	0
IR7a	0.13059	0.087768	0.057592	0	0.018028	0
IR62a	0.132553	0.0594	0.05841	0.417064	0.457573	0.330948
IR40a	0	0.153071	0.095972	0.171429	0.064812	0.106247
IR21a	0.176012	0.058972	0	0	0	4.1e-06
IR75d	0.230342	7.84e-49	6.93e-35	1e-271	0	0
IR100a	0.133305	0.05974	0	0	0.036816	0.104015
IR87a	0	0.021591	0.129629	0.057645	0.093034	0.120211
IR10a	0	0.150595	0	0	0.074249	0.041954

## Sheet: Fig. S1B
	WCS			Poxn
Gr28b	0.660981	0.626637	0.502964	1.90679	1.97218	2.13069
Gr61a	0.386287	0.605418	0.13138	0.225599	0.210109	0.398345
Gr58c	0.83446	0.093986	0	0.063096	0.08709	0
Gr93b	0.21966	0.148559	0.093439	0.133053	0.061203	0.103637
Gr43a	0.329966	0.049065	0.079536	0.026022	6e-196	0.030364
Gr33a	0.300285	0.101048	0	0.045087	0.041538	0.070397
Gr66a	0	0.174676	0.203842	0.35083	0.624801	0.462478
Gr39b	0.239015	0.053957	0	0.145121	0.100093	0
Gr98c	0	0.285385	0	0.159677	0	0.033176
Gr59b	0.241469	0	0	0	0	0
Gr98b	0.21432	0	0	0	0	0
Gr47b	0	0.082295	0.078995	0	0.076195	0.057369
Gr77a	0	0	0.156115	0	0	0

## Sheet: Fig. S1C
	WCS			Poxn
Or35a	9.93137	1.11779	0	0.120003	0.055224	0.093536
Or43b	0.178217	0.142466	3.30779	0.531622	0.894574	0.703612
Or98a	2.40131	0.196834	0	0	0.060816	0.034328
Or45a	0.588428	0.306193	0.414833	0.291497	0.143464	0.07099
Or47b	0.41723	0.046993	0.089133	0	0	0
Or94a	0.450546	0.050805	0	0	0.031402	0.070892
Or2a	0.203011	0.137138	0.086933	0.092038	0.056468	0.031879
Or85f	0.221732	0.149982	0	0.201513	0.216278	0.139511
Or9a	0.221732	0.099988	0	0.100756	0.061794	0.034878
Or47a	0.284235	1.16e-05	1.14e-07	0	0	0
Or71a	0.181893	0	0.078534	0.054834	0.075728	0
Or49b	0.139731	0.093972	0	0.10477	0.038616	0.174546
Or33a	0.23194	0	0	0	0	0
Or85c	0.223843	0	0	0.033914	0.031198	0.070433
Or88a	0.215631	0	0	0	0	0
Or67b	0	0.041844	0.080216	0.140291	0.077492	0

## Sheet: Fig. S2A
	WCS			Poxn
ppk23	24.8161	19.7011	29.5451	0	0.0225	0.025417
ppk29	13.4056	17.2384	11.1821	0.021658	0.039913	0.135298
ppk10	6.37024	9.86926	6.03236	0	0	0
ppk25	5.58157	10.7958	5.77555	0.084175	0.051661	0
ppk22	2.06576	9.01245	6.03978	8.27604	8.7617	29.172
ppk26	1.81597	3.88566	1.91556	21.3939	35.1619	30.835
ppk15	1.03445	3.37022	2.24234	0.597016	0.908312	0.782984
ppk	1.1349	1.416	2.1169	7.63077	9.26218	9.41317
ppk7	0.423954	0.855449	0.682532	0	0.019531	0.044138
ppk19	0.402541	0.400414	0.076202	0.048523	0	0
ppk18	0.58887	0	0	0.022097	0	0.09201
ppk17	0	0.028236	0.240699	0	0.052194	0.02624
ppk11	0.159539	0.035814	0	0.071946	0.02209	0.049911

## Sheet: Fig. S2B
	WCS			Poxn
CheA7a	105681	9879.51	17233.6	6.02824	3.64116	7.24246
CheA75a	15259.6	1836.3	10564.3	0.972836	0.699957	0.931111
CheA87a	3488.83	781.087	1215.52	0.476275	0.363023	0.40829
CheA84a	1374.01	498.87	749.267	0	0	0.192718
CheA56a	0.664797	0.464021	0.240248	0.212795	0.194046	0.108888
CheA46a	0	0	0.7369	0	0	0
CheA29a	0	0	0.356362	0	0	0

## Sheet: Fig. S2C
	WCS			Poxn
CheB38c	38353.8	4742.1	6575.44	2.28833	1.0469	3.92578
CheB42b	11622.7	1795.99	2102.87	1.17731	0.558604	0.682031
CheB42c	10684.2	1296.91	2981.54	4.35942	3.73872	3.44235
CheB98a	692.672	192.382	755.488	0.286234	0.131024	0.073727
CheB38b	5.84927	8.661	6.13657	0	0.064199	0
CheB42a	1.3556	2.17479	11.6131	0.070429	0.064486	0.07258
CheB38a	1.71436	0.660416	10.2354	0	0	0
CheB93b	0	0	1.0808	0	0	0
CheB53a	0.46375	0	0.539416	0	0.066265	0
CheB93a	0	0	0.637825	0	0	0

## Sheet: Fig. S2D
	WCS			Poxn
pain	5.61088	7.79504	9.8969	15.1373	21.1831	17.1929
pyx	3.48525	1.75265	2.02593	0.669988	0.596682	0.621162
Trpm	1.08167	1.35882	3.58553	2.10633	1.93846	1.97057
wtrw	1.11157	1.27041	2.15814	3.23338	3.12229	2.94283
nompC	0.233709	0.461838	0.575142	0.690758	0.506312	0.756154
nan	0.402988	0.233912	0.072626	0.180104	0.243548	0.112668
trpl	0.179592	0.066761	0.081582	0.151301	0.073913	0.204407
Pkd2	0.069459	0.046483	0.06285	0.010328	0.00953	0.021556
iav	0	0.100474	0.058368	0.219987	0.317754	0.319464

## Sheet: Fig. S2E
	WCS			Poxn
Obp19d	119358	17127.8	50452.6	2987.81	3088.33	2758.99
Obp57c	41324.8	5147.82	18881.8	2713.31	1747.24	2479.41
Obp19b	19330.4	2595.93	17264.7	1.18467	0.866891	2.03129
Obp57a	21108	2326.02	3078.49	1256.6	851.794	1486.05
Obp99c	5410.82	2594.2	1968.26	1086.3	1041.94	694.317
Obp99b	7240.27	2510.85	77.8541	424.552	303.297	340.465
Obp56d	4196.04	1038.64	2816.36	545.247	671.796	457.047
Obp8a	2349.13	595.65	676.239	124.038	113.152	161.757
Obp57b	1087.55	695.574	988.108	675.554	592.396	484.002
Obp99d	1069.11	314.511	536.715	281.114	280.563	318.116
Obp49a	613.896	199.774	691.662	0	0.107963	0.182438
Obp83g	70.6794	369.904	2.25939	47.7029	27.124	31.8644
Obp18a	170.349	88.7096	50.0087	15.9875	13.2316	12.5048
Obp50a	60.5265	36.1174	47.9838	0	0	0
Obp56a	0.656548	44.1204	4.04481	2.83418	4.59532	1.28946
Obp57d	13.539	3.2557	2.95432	0.347817	0.375085	0.196972
Obp56g	2.37369	2.22982	14.8137	0.128587	0	0.262175
Obp19c	2.99989	7.72383	1.35204	2.1001	4.98859	3.10522
Obp83cd	4.70717	3.13359	0.257337	2.06728	0.618025	1.39368
Obp50b	2.22998	2.63448	0.780937	0.022318	0	0
Obp99a	1.88762	3.35867	0	0.401029	1.09784	0.102716
Obp28a	0	2.37908	0.891501	0.575712	1.13878	0.78713
Obp83ef	0	1.56206	1.28334	0.862714	0.440098	0.198491
Obp44a	0.721136	1.26445	0.62727	0.500699	0.243118	0.322596
Obp58b	0	1.35828	0.177221	0.49749	0.780822	1.24493
Obp83a	0	0.402434	0.856918	0.052974	0.249776	0.168883
Obp22a	0.842555	0.308868	0	0	0.364682	18.2719
Obp50e	0	0.546659	0.475295	0.061786	0.113266	0
Obp84a	9.01e-05	0.478981	0.423988	0.456666	0.214765	0.777672
Obp56f	0.697666	0	0	0.112116	0	6.64781
Obp58d	0	0.095948	0.330674	0.130277	0	0.0672
Obp69a	0	0.153163	0.238505	0.105323	0.096055	0.215619
Obp51a	0	0	0.371446	0.208653	0.56448	0
Obp57e	0	0	0.354109	0	0	0
Obp56c	0	0	0.243634	0	0.041409	0
Obp85a	0	0	0.240248	0	0	0
Obp19a	0	0	0.193189	0	0.072605	0
Obp47a	0	0.19262	0	0.133613	0	0

## Sheet: Fig. S3
Relative expression level	Male Primer A	Female Primer A	Male Primer B	Female Primer B
Repeat_1	1.36412	0.928438	1.25827	0.966238
Repeat_2	1.19952	0.99497	1.26274	0.929788
Repeat_3	1.52753	1.07657	1.18898	1.10403

## Sheet: Fig. S8A
	IR52a-/- Line2 Male																				IR52a-/- Line3 Male																				IR52a-/- Line5 Male
	Fly_1	Fly_2	Fly_3	Fly_4	Fly_5	Fly_6	Fly_7	Fly_8	Fly_9	Fly_10	Fly_11	Fly_12	Fly_13	Fly_14	Fly_15						Fly_1	Fly_2	Fly_3	Fly_4	Fly_5	Fly_6	Fly_7	Fly_8	Fly_9	Fly_10	Fly_11	Fly_12	Fly_13								Fly_1	Fly_2	Fly_3	Fly_4	Fly_5	Fly_6	Fly_7	Fly_8	Fly_9
1	1.255	1.56875	1.56875	2.51	3.1375	4.07875	0.94125	1.56875	1.56875	1.8825	2.19625	2.19625	3.45125	3.45125	3.765						0	0.94125	2.82375	4.70625	0	0	0.94125	1.56875	1.56875	1.56875	3.1375	3.1375	3.1375								0.94125	0.94125	1.56875	2.51	4.3925	0	0	0	0
2	2.82375	2.82375	3.765	4.07875	4.70625	6.9025	2.19625	3.1375	3.1375	3.765	4.3925	4.70625	5.6475	5.6475	5.96125						1.8825	3.765	4.70625	6.58875	1.8825	2.19625	2.82375	3.1375	3.45125	5.33375	5.6475	5.6475	5.6475								6.275	4.70625	4.07875	3.1375	3.1375	1.8825	1.56875	1.56875	0.94125
3	4.07875	4.07875	4.70625	5.02	6.275	9.09875	1.8825	2.51	2.82375	4.70625	5.02	5.6475	6.275	5.6475	5.33375						1.56875	3.1375	3.1375	3.765	4.3925	5.6475	6.275	6.58875	6.58875	3.765	6.58875	6.9025	9.09875								1.56875	1.8825	3.765	3.765	5.02	5.33375	5.6475	6.9025	8.47125
4	4.07875	5.33375	6.58875	6.9025	8.47125	10.9812	4.3925	5.33375	5.6475	8.1575	8.47125	8.47125	8.47125	8.785	9.4125						5.33375	9.09875	9.09875	11.295	3.1375	4.70625	5.02	5.33375	6.9025	7.53	10.3537	10.6675	10.9812								1.8825	2.82375	4.70625	5.33375	6.275	6.58875	6.9025	9.4125	10.6675
5	4.70625	6.275	8.47125	9.4125	9.72625	13.4913	5.96125	5.96125	6.9025	9.4125	10.04	10.04	10.3537	10.6675	11.295						7.21625	10.3537	11.6088	12.8637	5.02	5.33375	5.6475	7.21625	8.47125	10.04	10.6675	11.6088	14.1188								1.8825	3.765	5.6475	7.53	7.53	7.84375	8.785	11.295	11.9225
[truncated: 29 more columns]

[truncated: 5 more sheets: Fig. S8B, Fig. S8C, Fig. S9, Fig. S11C, Fig. S11D]
